# Supplementary material for: Numerical Analysis of a Transtibial Prosthesis Socket Using 3D-Printed Bio-Based PLA
Source: Materials (Basel). 2023 Feb 28;16(5):1985. doi: 10.3390/ma16051985 (PMC10004398; doi:10.3390/ma16051985)
Supplement: Supplementary file 1 [file materials-16-01985-s001.zip]

Archive with 1 entries (1 files):
- materials-2210268-supplementary.xlsx
