# Supplementary material for: Numerical Analysis of a Transtibial Prosthesis Socket Using 3D-Printed Bio-Based PLA
Source: Materials (Basel). 2023 Feb 28;16(5):1985. doi: 10.3390/ma16051985 (PMC10004398; doi:10.3390/ma16051985)
Supplement: Supplementary file 1 [file materials-16-01985-s001.zip › materials-2210268-supplementary.xlsx]

## Sheet: Measurements_PLA_tensile
Results for:	PLA-L		Results for:	PLA-L		Results for:	PLA-L		Results for:	PLA-L		Results for:	PLA-L					Results for:	PLA-T		Results for:	PLA-T		Results for:	PLA-T		Results for:	PLA-T		Results for:	PLA-T
Curves for Specimen No:	2		Curves for Specimen No:	3		Curves for Specimen No:	6		Curves for Specimen No:	7		Curves for Specimen No:	8					Curves for Specimen No:	5		Curves for Specimen No:	6		Curves for Specimen No:	7		Curves for Specimen No:	8		Curves for Specimen No:	10
Curve No:	1		Curve No:	1		Curve No:	1		Curve No:	1		Curve No:	1					Curve No:	1		Curve No:	1		Curve No:	1		Curve No:	1		Curve No:	1
Thick, 2.945mm - Width, 6.277mm			Thick, 3.07mm - Width, 6.196mm			Thick, 3.159mm - Width, 6.122mm			Thick, 3.174mm - Width, 6.264mm			Thick, 3.122mm - Width, 6.378mm						Thick, 3.321mm - Width, 6.12mm			Thick, 3.307mm - Width, 6.126mm			Thick, 3.292mm - Width, 6.089mm			Thick, 3.338mm - Width, 6.089mm			Thick, 3.328mm - Width, 6.106mm
CrossHead mm	Loadcell N		CrossHead mm	Loadcell N		CrossHead mm	Loadcell N		CrossHead mm	Loadcell N		CrossHead mm	Loadcell N					CrossHead mm	Loadcell N		CrossHead mm	Loadcell N		CrossHead mm	Loadcell N		CrossHead mm	Loadcell N		CrossHead mm	Loadcell N
0.002	17.5		0.0025	15		0.002	15		0.0025	15		0.0025	15					0.001	12.1703		0.001	12.23		0.001	12.544		0.001	12.298		0.001	11.97
0.004	18.75		0.005	16.25		0.004	17.5		0.005	17.5		0.005	16.25					0.002	12.59		0.002	13.0453		0.002	13.0667		0.002	13.244		0.002	12.8567
0.006	20		0.0075	18.75		0.006	18.75		0.0075	20		0.0075	18.75					0.003	13.4293		0.003	13.453		0.003	13.5893		0.003	13.717		0.003	13.3
0.008	21.25		0.01	20		0.008	20		0.01	22.5		0.01	20					0.004	14.2687		0.004	14.2683		0.004	14.6347		0.004	14.19		0.004	14.1867
0.01	22.5		0.0125	22.5		0.01	22.5		0.0125	26.25		0.0125	22.5					0.005	14.6883		0.005	14.676		0.005	15.68		0.005	15.136		0.005	14.63
0.012	23.75		0.015	25		0.012	23.75		0.015	28.75		0.015	25					0.006	15.5277		0.006	15.4913		0.006	16.2027		0.006	15.609		0.006	15.0733
0.014	25		0.0175	26.25		0.014	25		0.0175	31.25		0.0175	26.25					0.007	15.9473		0.007	15.899		0.007	16.7253		0.007	16.082		0.007	15.96
0.016	26.25		0.02	28.75		0.016	27.5		0.02	33.75		0.02	28.75					0.008	16.7867		0.008	16.3067		0.008	17.7707		0.008	17.028		0.008	16.4033
0.018	27.5		0.0225	31.25		0.018	28.75		0.0225	36.25		0.0225	31.25					0.009	17.626		0.009	17.122		0.009	18.816		0.009	17.501		0.009	17.29
0.02	28.75		0.025	32.5		0.02	31.25		0.025	38.75		0.025	32.5					0.01	18.0457		0.01	17.5297		0.01	19.3387		0.01	17.974		0.01	17.7333
0.022	30		0.0275	35		0.022	32.5		0.0275	41.25		0.0275	35					0.011	18.885		0.011	18.345		0.011	19.8613		0.011	18.92		0.011	18.1767
0.024	31.25		0.03	37.5		0.024	33.75		0.03	45		0.03	37.5					0.012	19.7243		0.012	18.7527		0.012	20.9067		0.012	19.393		0.012	19.0633
0.026	33.75		0.0325	38.75		0.026	36.25		0.0325	47.5		0.0325	38.75					0.013	20.144		0.013	19.1603		0.013	21.952		0.013	19.866		0.013	19.5067
0.028	35		0.035	41.25		0.028	37.5		0.035	50		0.035	41.25					0.014	20.9833		0.014	19.9757		0.014	22.4747		0.014	20.812		0.014	20.3933
0.03	36.25		0.0375	42.5		0.03	38.75		0.0375	52.5		0.0375	42.5					0.015	21.8227		0.015	20.3833		0.015	22.9973		0.015	21.285		0.015	20.8367
0.032	37.5		0.04	45		0.032	41.25		0.04	55		0.04	45					0.016	22.2423		0.016	21.1987		0.016	24.0427		0.016	21.758		0.016	21.7233
0.034	38.75		0.0425	46.25		0.034	42.5		0.0425	55		0.0425	47.5					0.017	23.0817		0.017	21.6063		0.017	25.088		0.017	22.704		0.017	22.1667
0.036	40		0.045	47.5		0.036	43.75		0.045	56.25		0.045	51.25					0.018	23.921		0.018	22.4217		0.018	25.6107		0.018	23.177		0.018	22.61
0.038	41.25		0.0475	50		0.038	46.25		0.0475	57.5		0.0475	55					0.019	24.3407		0.019	22.8293		0.019	26.1333		0.019	23.65		0.019	23.4967
0.04	42.5		0.05	51.25		0.04	47.5		0.05	57.5		0.05	57.5					0.02	25.18		0.02	23.237		0.02	27.1787		0.02	24.596		0.02	23.94
0.042	43.75		0.0525	55		0.042	48.75		0.0525	58.75		0.0525	58.75					0.021	25.5997		0.021	24.0523		0.021	28.224		0.021	25.069		0.021	24.8267
0.044	45		0.055	58.75		0.044	50		0.055	60		0.055	60					0.022	26.439		0.022	24.46		0.022	28.7467		0.022	25.542		0.022	25.27
0.046	46.25		0.0575	62.5		0.046	51.25		0.0575	62.5		0.0575	62.5					0.023	27.2783		0.023	25.2753		0.023	29.2693		0.023	26.488		0.023	25.7133
0.048	47.5		0.06	66.25		0.048	52.5		0.06	63.75		0.06	63.75					0.024	27.698		0.024	25.683		0.024	30.3147		0.024	26.961		0.024	26.6
0.05	48.75		0.0625	67.5		0.05	53.75		0.0625	65		0.0625	66.25					0.025	28.5373		0.025	26.4983		0.025	31.36		0.025	27.434		0.025	27.0433
0.052	52.5		0.065	70		0.052	55		0.065	67.5		0.065	67.5					0.026	29.3767		0.026	26.906		0.026	31.8827		0.026	28.38		0.026	27.93
0.054	56.25		0.0675	72.5		0.054	56.25		0.0675	70		0.0675	70					0.027	29.7963		0.027	27.3137		0.027	32.4053		0.027	28.853		0.027	28.3733
0.056	60		0.07	73.75		0.056	56.25		0.07	71.25		0.07	72.5					0.028	30.6357		0.028	28.129		0.028	33.4507		0.028	29.326		0.028	28.8167
0.058	63.75		0.0725	75		0.058	57.5		0.0725	75		0.0725	73.75					0.029	31.475		0.029	28.5367		0.029	34.496		0.029	30.272		0.029	29.7033
0.06	67.5		0.075	75		0.06	58.75		0.075	77.5		0.075	75					0.03	31.8947		0.03	29.352		0.03	35.0187		0.03	30.745		0.03	30.1467
0.062	70		0.0775	75		0.062	61.25		0.0775	80		0.0775	77.5					0.031	32.734		0.031	29.7597		0.031	35.5413		0.031	31.218		0.031	31.0333
0.064	71.25		0.08	76.25		0.064	62.5		0.08	83.75		0.08	78.75					0.032	33.5733		0.032	30.575		0.032	36.5867		0.032	32.164		0.032	31.4767
0.066	73.75		0.0825	78.75		0.066	65		0.0825	85		0.0825	81.25					0.033	33.993		0.033	30.9827		0.033	37.632		0.033	32.637		0.033	31.92
0.068	75		0.085	81.25		0.068	66.25		0.085	87.5		0.085	85					0.034	34.8323		0.034	31.3903		0.034	38.1547		0.034	33.11		0.034	32.8067
0.07	77.5		0.0875	83.75		0.07	68.75		0.0875	88.75		0.0875	87.5					0.035	35.252		0.035	32.2057		0.035	38.6773		0.035	34.056		0.035	33.25
0.072	78.75		0.09	85		0.072	70		0.09	90		0.09	90					0.036	36.0913		0.036	32.6133		0.036	39.7227		0.036	34.529		0.036	34.1367
0.074	80		0.0925	87.5		0.074	71.25		0.0925	92.5		0.0925	92.5					0.037	36.9307		0.037	33.4287		0.037	40.768		0.037	35.002		0.037	34.58
0.076	81.25		0.095	90		0.076	72.5		0.095	96.25		0.095	95					0.038	37.3503		0.038	33.8363		0.038	41.2907		0.038	35.948		0.038	35.4667
0.078	82.5		0.0975	92.5		0.078	73.75		0.0975	100		0.0975	98.75					0.039	38.1897		0.039	34.244		0.039	41.8133		0.039	36.421		0.039	35.91
0.08	82.5		0.1	95		0.08	75		0.1	102.5		0.1	101.25					0.04	39.029		0.04	35.0593		0.04	42.8587		0.04	36.894		0.04	36.3533
0.082	83.75		0.1025	97.5		0.082	78.75		0.1025	105		0.1025	102.5					0.041	39.4487		0.041	35.467		0.041	43.3813		0.041	37.84		0.041	37.24
0.084	85		0.105	101.25		0.084	82.5		0.105	107.5		0.105	105					0.042	40.288		0.042	36.2823		0.042	43.904		0.042	38.313		0.042	37.6833
0.086	86.25		0.1075	105		0.086	86.25		0.1075	108.75		0.1075	106.25					0.043	41.1273		0.043	36.69		0.043	44.4267		0.043	38.786		0.043	38.57
0.088	87.5		0.11	107.5		0.088	90		0.11	111.25		0.11	107.5					0.044	41.547		0.044	37.5053		0.044	44.9493		0.044	39.732		0.044	39.0133
0.09	88.75		0.1125	110		0.09	93.75		0.1125	112.5		0.1125	110					0.045	42.3863		0.045	37.913		0.045	45.9947		0.045	40.205		0.045	39.4567
0.092	90		0.115	113.75		0.092	93.75		0.115	115		0.115	112.5					0.046	43.2257		0.046	39.136		0.046	46.5173		0.046	40.678		0.046	40.3433
0.094	91.25		0.1175	117.5		0.094	95		0.1175	116.25		0.1175	113.75					0.047	43.6453		0.047	40.359		0.047	47.04		0.047	41.624		0.047	40.7867
0.096	93.75		0.12	120		0.096	95		0.12	117.5		0.12	116.25					0.048	44.4847		0.048	41.582		0.048	47.04		0.048	42.097		0.048	41.6733
0.098	95		0.1225	121.25		0.098	96.25		0.1225	120		0.1225	118.75					0.049	44.9043		0.049	42.805		0.049	47.5627		0.049	42.57		0.049	42.1167
0.1	96.25		0.125	122.5		0.1	96.25		0.125	122.5		0.125	121.25					0.05	45.7437		0.05	44.028		0.05	47.5627		0.05	43.516		0.05	42.56
0.102	97.5		0.1275	125		0.102	98.75		0.1275	125		0.1275	123.75					0.051	46.583		0.051	45.251		0.051	48.0853		0.051	43.989		0.051	43.4467
0.104	100		0.13	126.25		0.104	100		0.13	127.5		0.13	126.25					0.052	47.0027		0.052	46.474		0.052	48.0853		0.052	44.935		0.052	43.89
0.106	101.25		0.1325	128.75		0.106	102.5		0.1325	128.75		0.1325	130					0.053	47.842		0.053	47.697		0.053	48.608		0.053	45.408		0.053	44.7767
0.108	103.75		0.135	130		0.108	103.75		0.135	130		0.135	132.5					0.054	48.6813		0.054	48.1047		0.054	48.608		0.054	46.354		0.054	45.22
0.11	105		0.1375	132.5		0.11	106.25		0.1375	132.5		0.1375	135					0.055	49.101		0.055	48.92		0.055	49.1307		0.055	47.3		0.055	46.1067
0.112	107.5		0.14	135		0.112	107.5		0.14	133.75		0.14	138.75					0.056	49.5207		0.056	49.7353		0.056	50.176		0.056	48.246		0.056	46.9933
0.114	110		0.1425	135		0.114	108.75		0.1425	137.5		0.1425	140					0.057	50.36		0.057	50.143		0.057	51.744		0.057	49.192		0.057	47.88
0.116	112.5		0.145	136.25		0.116	110		0.145	141.25		0.145	142.5					0.058	51.1993		0.058	50.5507		0.058	53.312		0.058	49.665		0.058	48.3233
0.118	115		0.1475	137.5		0.118	111.25		0.1475	145		0.1475	145					0.059	51.619		0.059	51.366		0.059	54.3573		0.059	50.611		0.059	49.21
0.12	117.5		0.15	137.5		0.12	112.5		0.15	148.75		0.15	146.25					0.06	52.0387		0.06	52.1813		0.06	55.4027		0.06	51.557		0.06	50.0967
0.122	118.75		0.1525	141.25		0.122	113.75		0.1525	150		0.1525	147.5					0.061	52.878		0.061	52.589		0.061	56.9707		0.061	52.503		0.061	50.54
0.124	121.25		0.155	145		0.124	116.25		0.155	152.5		0.155	150					0.062	53.7173		0.062	53.4043		0.062	58.5387		0.062	52.976		0.062	51.4267
0.126	122.5		0.1575	150		0.126	117.5		0.1575	153.75		0.1575	152.5					0.063	54.5567		0.063	54.2197		0.063	59.584		0.063	53.449		0.063	52.3133
0.128	125		0.16	153.75		0.128	120		0.16	155		0.16	153.75					0.064	55.396		0.064	54.6273		0.064	60.1067		0.064	54.395		0.064	52.7567
0.13	126.25		0.1625	155		0.13	121.25		0.1625	157.5		0.1625	155					0.065	56.2353		0.065	55.4427		0.065	60.1067		0.065	54.868		0.065	53.6433
0.132	127.5		0.165	156.25		0.132	123.75		0.165	160		0.165	157.5					0.066	57.4943		0.066	56.258		0.066	60.6293		0.066	55.341		0.066	54.53
0.134	128.75		0.1675	157.5		0.134	127.5		0.1675	161.25		0.1675	158.75					0.067	58.3337		0.067	57.0733		0.067	60.6293		0.067	55.814		0.067	55.4167
0.136	130		0.17	158.75		0.136	130		0.17	163.75		0.17	160					0.068	59.173		0.068	57.481		0.068	61.152		0.068	56.76		0.068	55.86
0.138	131.25		0.1725	161.25		0.138	133.75		0.1725	166.25		0.1725	161.25					0.069	60.0123		0.069	58.2963		0.069	61.6747		0.069	57.233		0.069	56.7467
0.14	132.5		0.175	163.75		0.14	136.25		0.175	168.75		0.175	162.5					0.07	60.8517		0.07	59.1117		0.07	61.6747		0.07	57.706		0.07	57.6333
0.142	133.75		0.1775	166.25		0.142	137.5		0.1775	171.25		0.1775	165					0.071	61.2713		0.071	59.927		0.071	62.1973		0.071	58.652		0.071	58.52
0.144	136.25		0.18	168.75		0.144	138.75		0.18	173.75		0.18	166.25					0.072	61.2713		0.072	60.3347		0.072	63.2427		0.072	59.598		0.072	59.85
0.146	137.5		0.1825	171.25		0.146	140		0.1825	175		0.1825	170					0.073	61.691		0.073	61.15		0.073	63.7653		0.073	60.544		0.073	60.7367
0.148	140		0.185	172.5		0.148	141.25		0.185	175		0.185	173.75					0.074	62.1107		0.074	61.9653		0.074	64.8107		0.074	61.49		0.074	61.6233
0.15	141.25		0.1875	175		0.15	142.5		0.1875	175		0.1875	177.5					0.075	62.5303		0.075	62.7807		0.075	65.3333		0.075	61.963		0.075	62.9533
0.152	143.75		0.19	177.5		0.152	143.75		0.19	176.25		0.19	181.25					0.076	62.95		0.076	63.1883		0.076	66.3787		0.076	62.909		0.076	63.84
0.154	146.25		0.1925	178.75		0.154	145		0.1925	180		0.1925	183.75					0.077	62.95		0.077	64.0037		0.077	66.9013		0.077	63.855		0.077	64.7267
0.156	148.75		0.195	180		0.156	146.25		0.195	185		0.195	186.25					0.078	63.3697		0.078	64.819		0.078	67.9467		0.078	64.801		0.078	65.17
0.158	151.25		0.1975	182.5		0.158	147.5		0.1975	188.75		0.1975	188.75					0.079	64.6287		0.079	65.6343		0.079	68.4693		0.079	65.274		0.079	66.0567
0.16	153.75		0.2	183.75		0.16	148.75		0.2	192.5		0.2	191.25					0.08	65.8877		0.08	66.8573		0.08	69.5147		0.08	65.274		0.08	66.5
0.162	155		0.2025	187.5		0.162	150		0.2025	192.5		0.2025	192.5					0.081	67.1467		0.081	67.6727		0.081	70.0373		0.081	65.747		0.081	67.3867
0.164	157.5		0.205	191.25		0.164	151.25		0.205	193.75		0.205	192.5					0.082	68.4057		0.082	68.488		0.082	71.0827		0.082	66.22		0.082	67.83
0.166	158.75		0.2075	195		0.166	152.5		0.2075	195		0.2075	192.5					0.083	69.6647		0.083	69.3033		0.083	71.6053		0.083	66.693		0.083	68.2733
0.168	161.25		0.21	198.75		0.168	153.75		0.21	195		0.21	193.75					0.084	70.9237		0.084	70.1187		0.084	72.128		0.084	67.166		0.084	69.16
0.17	162.5		0.2125	200		0.17	155		0.2125	198.75		0.2125	196.25					0.085	72.1827		0.085	71.3417		0.085	72.6507		0.085	67.166		0.085	69.6033
0.172	163.75		0.215	200		0.172	158.75		0.215	202.5		0.215	197.5					0.086	73.4417		0.086	72.157		0.086	73.1733		0.086	67.639		0.086	70.49
0.174	165		0.2175	200		0.174	162.5		0.2175	206.25		0.2175	200					0.087	73.8613		0.087	72.5647		0.087	74.2187		0.087	68.112		0.087	71.3767
0.176	166.25		0.22	201.25		0.176	166.25		0.22	210		0.22	202.5					0.088	73.8613		0.088	72.5647		0.088	74.7413		0.088	69.058		0.088	72.2633
0.178	167.5		0.2225	205		0.178	170		0.2225	211.25		0.2225	205					0.089	74.281		0.089	72.9723		0.089	75.264		0.089	69.531		0.089	73.5933
0.18	168.75		0.225	207.5		0.18	173.75		0.225	212.5		0.225	208.75					0.09	74.7007		0.09	73.38		0.09	75.7867		0.09	70.477		0.09	74.48
0.182	170		0.2275	210		0.182	173.75		0.2275	212.5		0.2275	211.25					0.091	74.7007		0.091	73.38		0.091	76.3093		0.091	70.95		0.091	75.3667
0.184	172.5		0.23	213.75		0.184	175		0.23	213.75		0.23	215					0.092	75.1203		0.092	73.7877		0.092	77.3547		0.092	71.896		0.092	76.2533
0.186	173.75		0.2325	215		0.186	175		0.2325	217.5		0.2325	217.5					0.093	75.1203		0.093	74.1953		0.093	77.8773		0.093	72.369		0.093	77.14
0.188	176.25		0.235	217.5		0.188	176.25		0.235	221.25		0.235	220					0.094	75.54		0.094	74.1953		0.094	78.4		0.094	73.315		0.094	77.5833
0.19	177.5		0.2375	218.75		0.19	176.25		0.2375	225		0.2375	223.75					0.095	76.3793		0.095	74.603		0.095	78.9227		0.095	73.788		0.095	78.0267
0.192	178.75		0.24	220		0.192	178.75		0.24	228.75		0.24	226.25					0.096	77.2187		0.096	75.4183		0.096	79.4453		0.096	74.734		0.096	78.9133
0.194	178.75		0.2425	222.5		0.194	180		0.2425	231.25		0.2425	227.5					0.097	78.058		0.097	76.6413		0.097	80.4907		0.097	75.207		0.097	79.3567
0.196	180		0.245	225		0.196	182.5		0.245	232.5		0.245	227.5					0.098	78.8973		0.098	77.4567		0.098	81.0133		0.098	76.153		0.098	79.8
0.198	180		0.2475	226.25		0.198	183.75		0.2475	235		0.2475	228.75					0.099	79.7367		0.099	78.272		0.099	82.0587		0.099	76.626		0.099	80.2433
0.2	181.25		0.25	228.75		0.2	186.25		0.25	237.5		0.25	230					0.1	80.576		0.1	79.0873		0.1	83.104		0.1	77.572		0.1	81.13
0.202	185		0.2525	232.5		0.202	187.5		0.2525	238.75		0.2525	232.5					0.101	81.4153		0.101	79.9027		0.101	84.1493		0.101	78.045		0.101	81.5733
0.204	188.75		0.255	236.25		0.204	190		0.255	240		0.255	235					0.102	82.2547		0.102	81.1257		0.102	84.672		0.102	78.991		0.102	82.0167
0.206	191.25		0.2575	240		0.206	191.25		0.2575	242.5		0.2575	236.25					0.103	83.094		0.103	81.941		0.103	85.7173		0.103	79.464		0.103	82.46
0.208	195		0.26	243.75		0.208	193.75		0.26	243.75		0.26	238.75					0.104	83.9333		0.104	82.3487		0.104	86.7627		0.104	80.41		0.104	83.3467
0.21	198.75		0.2625	245		0.21	195		0.2625	246.25		0.2625	241.25					0.105	84.7727		0.105	83.164		0.105	87.2853		0.105	81.356		0.105	84.2333
0.212	200		0.265	245		0.212	196.25		0.265	247.5		0.265	242.5					0.106	86.0317		0.106	83.9793		0.106	88.3307		0.106	82.302		0.106	84.6767
0.214	201.25		0.2675	245		0.214	197.5		0.2675	250		0.2675	245					0.107	86.871		0.107	84.387		0.107	89.376		0.107	83.248		0.107	85.12
0.216	203.75		0.27	246.25		0.216	198.75		0.27	252.5		0.27	247.5					0.108	87.7103		0.108	84.7947		0.108	89.8987		0.108	84.194		0.108	86.0067
0.218	205		0.2725	248.75		0.218	200		0.2725	253.75		0.2725	248.75					0.109	88.9693		0.109	85.61		0.109	90.944		0.109	85.14		0.109	86.8933
0.22	206.25		0.275	250		0.22	201.25		0.275	255		0.275	250					0.11	89.8087		0.11	86.4253		0.11	91.9893		0.11	86.086		0.11	87.3367
0.222	207.5		0.2775	252.5		0.222	203.75		0.2775	255		0.2775	252.5					0.111	90.648		0.111	86.833		0.111	93.0347		0.111	87.032		0.111	88.2233
0.224	208.75		0.28	255		0.224	206.25		0.28	256.25		0.28	253.75					0.112	91.0677		0.112	87.6483		0.112	93.5573		0.112	87.978		0.112	89.11
0.226	211.25		0.2825	256.25		0.226	207.5		0.2825	260		0.2825	256.25					0.113	91.907		0.113	88.4637		0.113	94.6027		0.113	88.451		0.113	89.9967
0.228	212.5		0.285	257.5		0.228	210		0.285	265		0.285	257.5					0.114	92.3267		0.114	89.279		0.114	95.1253		0.114	89.397		0.114	91.3267
0.23	213.75		0.2875	260		0.23	212.5		0.2875	270		0.2875	260					0.115	92.7463		0.115	90.0943		0.115	96.1707		0.115	90.343		0.115	92.2133
0.232	215		0.29	261.25		0.232	215		0.29	273.75		0.29	262.5					0.116	93.5857		0.116	90.9097		0.116	96.6933		0.116	90.816		0.116	93.1
0.234	215		0.2925	263.75		0.234	216.25		0.2925	275		0.2925	265					0.117	94.0053		0.117	91.725		0.117	97.216		0.117	91.762		0.117	93.9867
0.236	216.25		0.295	266.25		0.236	218.75		0.295	277.5		0.295	267.5					0.118	94.425		0.118	92.5403		0.118	97.7387		0.118	92.708		0.118	94.8733
0.238	216.25		0.2975	268.75		0.238	220		0.2975	278.75		0.2975	271.25					0.119	95.2643		0.119	93.3557		0.119	98.2613		0.119	93.181		0.119	95.3167
0.24	217.5		0.3	271.25		0.24	222.5		0.3	280		0.3	273.75					0.12	95.684		0.12	94.171		0.12	99.3067		0.12	94.127		0.12	95.3167
0.242	218.75		0.3025	273.75		0.242	223.75		0.3025	282.5		0.3025	275					0.121	96.5233		0.121	94.9863		0.121	99.8293		0.121	94.6		0.121	95.76
0.244	221.25		0.305	276.25		0.244	225		0.305	285		0.305	277.5					0.122	96.943		0.122	96.2093		0.122	100.875		0.122	94.6		0.122	96.2033
0.246	222.5		0.3075	278.75		0.246	226.25		0.3075	286.25		0.3075	278.75					0.123	97.3627		0.123	97.0247		0.123	101.397		0.123	95.073		0.123	96.2033
0.248	225		0.31	281.25		0.248	227.5		0.31	288.75		0.31	280					0.124	98.202		0.124	97.84		0.124	102.443		0.124	95.546		0.124	96.6467
0.25	226.25		0.3125	283.75		0.25	228.75		0.3125	290		0.3125	282.5					0.125	98.6217		0.125	98.6553		0.125	102.965		0.125	95.546		0.125	97.09
0.252	228.75		0.315	285		0.252	230		0.315	290		0.315	285					0.126	99.0413		0.126	99.4707		0.126	104.011		0.126	96.019		0.126	97.09
0.254	232.5		0.3175	287.5		0.254	232.5		0.3175	291.25		0.3175	286.25					0.127	99.8807		0.127	100.694		0.127	104.533		0.127	96.019		0.127	97.5333
0.256	235		0.32	290		0.256	233.75		0.32	292.5		0.32	288.75					0.128	100.3		0.128	101.509		0.128	105.579		0.128	96.492		0.128	98.42
0.258	238.75		0.3225	291.25		0.258	236.25		0.3225	295		0.3225	291.25					0.129	100.72		0.129	101.917		0.129	106.101		0.129	97.438		0.129	99.3067
0.26	241.25		0.325	292.5		0.26	237.5		0.325	297.5		0.325	292.5					0.13	101.559		0.13	101.917		0.13	107.147		0.13	98.384		0.13	100.193
0.262	242.5		0.3275	295		0.262	238.75		0.3275	298.75		0.3275	295					0.131	102.399		0.131	102.324		0.131	107.669		0.131	99.33		0.131	101.08
0.264	245		0.33	296.25		0.264	241.25		0.33	301.25		0.33	297.5					0.132	102.818		0.132	102.732		0.132	108.715		0.132	100.276		0.132	101.967
0.266	246.25		0.3325	297.5		0.266	242.5		0.3325	305		0.3325	301.25					0.133	103.238		0.133	103.14		0.133	109.237		0.133	101.222		0.133	102.853
0.268	248.75		0.335	300		0.268	245		0.335	308.75		0.335	305					0.134	104.077		0.134	103.547		0.134	109.76		0.134	102.168		0.134	103.74
0.27	250		0.3375	302.5		0.27	246.25		0.3375	312.5		0.3375	308.75					0.135	104.917		0.135	103.547		0.135	110.283		0.135	103.114		0.135	104.627
0.272	251.25		0.34	303.75		0.272	248.75		0.34	316.25		0.34	312.5					0.136	105.336		0.136	103.955		0.136	110.805		0.136	104.06		0.136	105.957
0.274	252.5		0.3425	305		0.274	251.25		0.3425	317.5		0.3425	313.75					0.137	106.176		0.137	104.77		0.137	111.851		0.137	105.006		0.137	106.843
0.276	252.5		0.345	307.5		0.276	253.75		0.345	318.75		0.345	315					0.138	107.015		0.138	105.586		0.138	112.373		0.138	105.952		0.138	107.73
0.278	253.75		0.3475	308.75		0.278	256.25		0.3475	320		0.3475	315					0.139	107.854		0.139	106.401		0.139	113.419		0.139	106.898		0.139	108.617
0.28	255		0.35	310		0.28	258.75		0.35	322.5		0.35	316.25					0.14	109.113		0.14	106.809		0.14	114.464		0.14	107.844		0.14	109.503
0.282	256.25		0.3525	312.5		0.282	260		0.3525	323.75		0.3525	317.5					0.141	109.953		0.141	107.624		0.141	115.509		0.141	108.317		0.141	110.39
0.284	256.25		0.355	315		0.284	261.25		0.355	325		0.355	318.75					0.142	110.792		0.142	108.439		0.142	116.032		0.142	109.263		0.142	111.277
0.286	257.5		0.3575	316.25		0.286	263.75		0.3575	326.25		0.3575	320					0.143	111.631		0.143	109.255		0.143	117.077		0.143	110.209		0.143	112.163
0.288	257.5		0.36	318.75		0.288	265		0.36	327.5		0.36	321.25					0.144	112.471		0.144	110.07		0.144	118.123		0.144	111.155		0.144	112.607
0.29	258.75		0.3625	321.25		0.29	266.25		0.3625	328.75		0.3625	323.75					0.145	113.31		0.145	110.885		0.145	119.168		0.145	111.628		0.145	113.493
0.292	261.25		0.365	325		0.292	267.5		0.365	330		0.365	327.5					0.146	114.149		0.146	111.701		0.146	120.213		0.146	112.101		0.146	114.38
0.294	263.75		0.3675	327.5		0.294	268.75		0.3675	332.5		0.3675	330					0.147	115.408		0.147	112.516		0.147	120.213		0.147	112.574		0.147	114.823
0.296	265		0.37	330		0.296	271.25		0.37	333.75		0.37	332.5					0.148	116.248		0.148	113.331		0.148	120.736		0.148	113.047		0.148	115.267
0.298	267.5		0.3725	331.25		0.298	272.5		0.3725	336.25		0.3725	333.75					0.149	117.087		0.149	113.739		0.149	120.736		0.149	113.993		0.149	116.153
0.3	270		0.375	332.5		0.3	273.75		0.375	340		0.375	335					0.15	118.346		0.15	114.554		0.15	121.259		0.15	114.466		0.15	117.04
0.302	272.5		0.3775	335		0.302	275		0.3775	342.5		0.3775	337.5					0.151	119.185		0.151	115.37		0.151	121.259		0.151	114.939		0.151	117.483
0.304	276.25		0.38	336.25		0.304	277.5		0.38	345		0.38	338.75					0.152	120.025		0.152	116.185		0.152	121.781		0.152	115.412		0.152	118.37
0.306	278.75		0.3825	338.75		0.306	278.75		0.3825	346.25		0.3825	341.25					0.153	120.444		0.153	117		0.153	121.781		0.153	115.885		0.153	119.257
0.308	282.5		0.385	342.5		0.308	281.25		0.385	347.5		0.385	345					0.154	120.444		0.154	117.816		0.154	122.304		0.154	116.358		0.154	120.143
0.31	285		0.3875	345		0.31	282.5		0.3875	350		0.3875	347.5					0.155	120.864		0.155	118.631		0.155	122.304		0.155	116.358		0.155	121.03
0.312	286.25		0.39	347.5		0.312	283.75		0.39	351.25		0.39	350					0.156	121.284		0.156	119.446		0.156	123.349		0.156	116.831		0.156	121.473
0.314	287.5		0.3925	350		0.314	283.75		0.3925	353.75		0.3925	351.25					0.157	121.284		0.157	120.262		0.157	124.395		0.157	117.304		0.157	122.36
0.316	288.75		0.395	352.5		0.316	285		0.395	357.5		0.395	352.5					0.158	121.703		0.158	121.077		0.158	125.44		0.158	117.777		0.158	123.247
0.318	290		0.3975	356.25		0.318	285		0.3975	360		0.3975	355					0.159	122.123		0.159	121.892		0.159	126.485		0.159	118.25		0.159	124.133
0.32	291.25		0.4	358.75		0.32	286.25		0.4	362.5		0.4	356.25					0.16	122.123		0.16	122.708		0.16	127.008		0.16	118.25		0.16	125.02
0.322	292.5		0.4025	360		0.322	288.75		0.4025	363.75		0.4025	357.5					0.161	122.543		0.161	123.523		0.161	128.053		0.161	118.723		0.161	125.463
0.324	295		0.405	362.5		0.324	292.5		0.405	365		0.405	358.75					0.162	123.802		0.162	123.931		0.162	129.099		0.162	119.669		0.162	125.463
0.326	296.25		0.4075	363.75		0.326	295		0.4075	367.5		0.4075	360					0.163	125.061		0.163	123.931		0.163	130.144		0.163	120.615		0.163	125.907
0.328	298.75		0.41	365		0.328	298.75		0.41	368.75		0.41	361.25					0.164	126.32		0.164	124.338		0.164	130.667		0.164	121.088		0.164	125.907
0.33	300		0.4125	366.25		0.33	301.25		0.4125	370		0.4125	363.75					0.165	127.579		0.165	124.746		0.165	131.189		0.165	122.034		0.165	126.35
0.332	300		0.415	367.5		0.332	302.5		0.415	371.25		0.415	367.5					0.166	128.418		0.166	125.154		0.166	132.235		0.166	122.98		0.166	126.793
0.334	301.25		0.4175	368.75		0.334	305		0.4175	372.5		0.4175	370					0.167	129.677		0.167	125.561		0.167	132.757		0.167	123.926		0.167	126.793
0.336	301.25		0.42	370		0.336	306.25		0.42	373.75		0.42	372.5					0.168	130.936		0.168	125.561		0.168	133.28		0.168	124.399		0.168	127.237
0.338	302.5		0.4225	371.25		0.338	308.75		0.4225	377.5		0.4225	373.75					0.169	132.195		0.169	125.969		0.169	133.803		0.169	125.345		0.169	128.567
0.34	302.5		0.425	372.5		0.34	310		0.425	381.25		0.425	375					0.17	132.615		0.17	126.784		0.17	134.325		0.17	126.291		0.17	129.897
0.342	303.75		0.4275	375		0.342	310		0.4275	385		0.4275	377.5					0.171	133.034		0.171	128.007		0.171	134.848		0.171	127.237		0.171	131.227
0.344	306.25		0.43	376.25		0.344	311.25		0.43	388.75		0.43	378.75					0.172	133.034		0.172	128.823		0.172	135.893		0.172	127.71		0.172	132.113
0.346	307.5		0.4325	377.5		0.346	311.25		0.4325	391.25		0.4325	381.25					0.173	133.454		0.173	129.638		0.173	136.416		0.173	128.656		0.173	133.443
0.348	310		0.435	378.75		0.348	312.5		0.435	393.75		0.435	385					0.174	133.874		0.174	130.453		0.174	136.939		0.174	129.602		0.174	134.773
0.35	311.25		0.4375	380		0.35	312.5		0.4375	396.25		0.4375	387.5					0.175	134.293		0.175	131.269		0.175	137.461		0.175	130.548		0.175	136.103
0.352	312.5		0.44	381.25		0.352	313.75		0.44	398.75		0.44	390					0.176	134.293		0.176	132.492		0.176	137.984		0.176	131.021		0.176	137.433
0.354	313.75		0.4425	382.5		0.354	315		0.4425	401.25		0.4425	391.25					0.177	134.713		0.177	133.307		0.177	139.029		0.177	131.967		0.177	137.877
0.356	315		0.445	383.75		0.356	316.25		0.445	403.75		0.445	393.75					0.178	135.133		0.178	134.122		0.178	139.552		0.178	132.913		0.178	137.877
0.358	316.25		0.4475	385		0.358	317.5		0.4475	406.25		0.4475	395					0.179	135.552		0.179	134.938		0.179	140.075		0.179	133.386		0.179	138.32
0.36	317.5		0.45	386.25		0.36	318.75		0.45	408.75		0.45	397.5					0.18	136.392		0.18	135.753		0.18	141.12		0.18	134.332		0.18	138.763
0.362	321.25		0.4525	390		0.362	321.25		0.4525	410		0.4525	398.75					0.181	136.811		0.181	136.568		0.181	142.165		0.181	134.805		0.181	138.763
0.364	325		0.455	393.75		0.364	323.75		0.455	411.25		0.455	400					0.182	137.651		0.182	137.384		0.182	143.211		0.182	135.278		0.182	139.207
0.366	327.5		0.4575	397.5		0.366	326.25		0.4575	412.5		0.4575	402.5					0.183	138.07		0.183	138.199		0.183	144.256		0.183	136.224		0.183	139.65
0.368	331.25		0.46	401.25		0.368	328.75		0.46	413.75		0.46	403.75					0.184	138.49		0.184	139.014		0.184	145.824		0.184	136.697		0.184	139.65
0.37	335		0.4625	405		0.37	331.25		0.4625	415		0.4625	405					0.185	139.329		0.185	139.83		0.185	146.869		0.185	137.643		0.185	140.093
0.372	336.25		0.465	407.5		0.372	333.75		0.465	417.5		0.465	407.5					0.186	139.749		0.186	140.645		0.186	147.915		0.186	138.116		0.186	140.98
0.374	337.5		0.4675	410		0.374	336.25		0.4675	418.75		0.4675	410					0.187	141.008		0.187	141.053		0.187	148.96		0.187	139.062		0.187	141.867
0.376	338.75		0.47	413.75		0.376	337.5		0.47	420		0.47	411.25					0.188	142.267		0.188	141.868		0.188	150.005		0.188	140.008		0.188	142.753
0.378	340		0.4725	415		0.378	340		0.4725	421.25		0.4725	413.75					0.189	143.526		0.189	142.683		0.189	150.528		0.189	140.954		0.189	143.64
0.38	341.25		0.475	417.5		0.38	342.5		0.475	422.5		0.475	417.5					0.19	144.785		0.19	143.091		0.19	150.528		0.19	141.9		0.19	144.527
0.382	342.5		0.4775	418.75		0.382	343.75		0.4775	425		0.4775	420					0.191	146.044		0.191	143.499		0.191	151.051		0.191	142.373		0.191	145.413
0.384	343.75		0.48	420		0.384	345		0.48	426.25		0.48	422.5					0.192	147.303		0.192	144.314		0.192	151.573		0.192	143.319		0.192	146.3
0.386	343.75		0.4825	421.25		0.386	346.25		0.4825	427.5		0.4825	423.75					0.193	148.562		0.193	145.129		0.193	151.573		0.193	144.265		0.193	147.187
0.388	345		0.485	422.5		0.388	347.5		0.485	428.75		0.485	425					0.194	149.821		0.194	145.537		0.194	152.096		0.194	145.211		0.194	147.63
0.39	346.25		0.4875	423.75		0.39	348.75		0.4875	430		0.4875	426.25					0.195	150.241		0.195	146.352		0.195	152.096		0.195	146.157		0.195	148.517
0.392	347.5		0.49	425		0.392	350		0.49	431.25		0.49	427.5					0.196	150.66		0.196	147.575		0.196	152.619		0.196	147.103		0.196	148.96
0.394	348.75		0.4925	427.5		0.394	351.25		0.4925	435		0.4925	430					0.197	151.5		0.197	148.391		0.197	153.664		0.197	148.049		0.197	149.847
0.396	350		0.495	430		0.396	351.25		0.495	440		0.495	432.5					0.198	151.919		0.198	149.206		0.198	154.709		0.198	148.522		0.198	150.29
0.398	351.25		0.4975	433.75		0.398	352.5		0.4975	443.75		0.4975	436.25					0.199	152.339		0.199	150.021		0.199	155.232		0.199	149.468		0.199	151.177
0.4	352.5		0.5	436.25		0.4	353.75		0.5	447.5		0.5	438.75					0.2	152.759		0.2	150.837		0.2	156.277		0.2	150.414		0.2	151.62
0.402	355		0.5025	437.5		0.402	356.25		0.5025	448.75		0.5025	440					0.201	153.598		0.201	152.06		0.201	157.323		0.201	151.36		0.201	152.507
0.404	357.5		0.505	438.75		0.404	358.75		0.505	450		0.505	441.25					0.202	154.018		0.202	152.875		0.202	157.845		0.202	152.306		0.202	152.95
0.406	358.75		0.5075	440		0.406	361.25		0.5075	452.5		0.5075	442.5					0.203	154.437		0.203	153.283		0.203	158.891		0.203	152.779		0.203	153.393
0.408	361.25		0.51	441.25		0.408	363.75		0.51	453.75		0.51	443.75					0.204	155.277		0.204	154.098		0.204	159.936		0.204	153.252		0.204	154.28
0.41	363.75		0.5125	442.5		0.41	366.25		0.5125	455		0.5125	445					0.205	156.116		0.205	154.506		0.205	160.459		0.205	154.198		0.205	154.723
0.412	366.25		0.515	443.75		0.412	368.75		0.515	456.25		0.515	446.25					0.206	156.955		0.206	155.321		0.206	160.981		0.206	154.671		0.206	155.61
0.414	368.75		0.5175	445		0.414	372.5		0.5175	457.5		0.5175	447.5					0.207	157.795		0.207	155.729		0.207	161.504		0.207	155.144		0.207	156.053
0.416	371.25		0.52	446.25		0.416	375		0.52	458.75		0.52	448.75					0.208	159.054		0.208	156.136		0.208	162.027		0.208	155.617		0.208	156.94
0.418	373.75		0.5225	448.75		0.418	378.75		0.5225	461.25		0.5225	450					0.209	159.893		0.209	156.952		0.209	163.072		0.209	156.563		0.209	157.383
0.42	376.25		0.525	452.5		0.42	381.25		0.525	463.75		0.525	452.5					0.21	160.732		0.21	157.359		0.21	163.595		0.21	157.036		0.21	158.27
0.422	377.5		0.5275	455		0.422	382.5		0.5275	466.25		0.5275	453.75					0.211	161.572		0.211	158.175		0.211	164.117		0.211	157.509		0.211	159.6
0.424	378.75		0.53	457.5		0.424	383.75		0.53	470		0.53	455					0.212	161.991		0.212	158.582		0.212	164.64		0.212	158.455		0.212	160.487
0.426	378.75		0.5325	460		0.426	383.75		0.5325	472.5		0.5325	456.25					0.213	161.991		0.213	159.398		0.213	165.163		0.213	158.928		0.213	161.817
0.428	380		0.535	462.5		0.428	385		0.535	475		0.535	457.5					0.214	162.411		0.214	159.805		0.214	166.208		0.214	159.874		0.214	162.703
0.43	381.25		0.5375	463.75		0.43	386.25		0.5375	477.5		0.5375	458.75					0.215	162.831		0.215	160.213		0.215	167.253		0.215	160.82		0.215	164.033
0.432	382.5		0.54	466.25		0.432	387.5		0.54	480		0.54	460					0.216	163.25		0.216	161.028		0.216	167.776		0.216	161.766		0.216	164.92
0.434	383.75		0.5425	468.75		0.434	388.75		0.5425	481.25		0.5425	462.5					0.217	163.67		0.217	161.436		0.217	168.821		0.217	162.712		0.217	166.25
0.436	385		0.545	470		0.436	390		0.545	482.5		0.545	466.25					0.218	163.67		0.218	162.251		0.218	169.867		0.218	163.185		0.218	167.137
0.438	386.25		0.5475	472.5		0.438	391.25		0.5475	485		0.5475	470					0.219	164.09		0.219	162.659		0.219	170.389		0.219	164.131		0.219	167.58
0.44	387.5		0.55	475		0.44	392.5		0.55	486.25		0.55	472.5					0.22	164.929		0.22	163.067		0.22	171.435		0.22	164.604		0.22	167.58
0.442	390		0.5525	477.5		0.442	393.75		0.5525	487.5		0.5525	475					0.221	165.768		0.221	163.882		0.221	172.48		0.221	164.604		0.221	168.023
0.444	392.5		0.555	478.75		0.444	395		0.555	488.75		0.555	477.5					0.222	166.608		0.222	164.29		0.222	173.003		0.222	165.077		0.222	168.467
0.446	393.75		0.5575	480		0.446	397.5		0.5575	490		0.5575	478.75					0.223	167.867		0.223	164.697		0.223	173.003		0.223	165.077		0.223	168.91
0.448	396.25		0.56	482.5		0.448	398.75		0.56	491.25		0.56	481.25					0.224	168.706		0.224	165.513		0.224	173.525		0.224	165.55		0.224	169.353
0.45	398.75		0.5625	483.75		0.45	400		0.5625	492.5		0.5625	482.5					0.225	169.545		0.225	165.92		0.225	173.525		0.225	165.55		0.225	169.353
0.452	401.25		0.565	485		0.452	401.25		0.565	493.75		0.565	483.75					0.226	170.385		0.226	166.736		0.226	174.048		0.226	166.023		0.226	169.797
0.454	403.75		0.5675	486.25		0.454	402.5		0.5675	495		0.5675	485					0.227	171.224		0.227	167.143		0.227	174.571		0.227	166.023		0.227	170.683
0.456	405		0.57	487.5		0.456	405		0.57	496.25		0.57	486.25					0.228	171.644		0.228	167.959		0.228	174.571		0.228	166.496		0.228	171.57
0.458	407.5		0.5725	488.75		0.458	406.25		0.5725	497.5		0.5725	490					0.229	172.483		0.229	168.774		0.229	175.093		0.229	167.442		0.229	172.457
0.46	410		0.575	490		0.46	407.5		0.575	498.75		0.575	493.75					0.23	172.903		0.23	169.589		0.23	175.616		0.23	168.388		0.23	173.787
0.462	411.25		0.5775	491.25		0.462	408.75		0.5775	500		0.5775	497.5					0.231	173.322		0.231	170.405		0.231	176.139		0.231	169.334		0.231	174.673
0.464	412.5		0.58	492.5		0.464	410		0.58	501.25		0.58	501.25					0.232	174.162		0.232	171.22		0.232	176.661		0.232	170.28		0.232	175.56
0.466	413.75		0.5825	493.75		0.466	410		0.5825	503.75		0.5825	502.5					0.233	174.581		0.233	172.035		0.233	177.707		0.233	171.226		0.233	176.447
0.468	415		0.585	495		0.468	411.25		0.585	507.5		0.585	503.75					0.234	175.001		0.234	172.851		0.234	178.229		0.234	172.172		0.234	177.333
0.47	416.25		0.5875	497.5		0.47	412.5		0.5875	510		0.5875	505					0.235	175.84		0.235	173.666		0.235	178.752		0.235	173.118		0.235	177.777
0.472	417.5		0.59	498.75		0.472	415		0.59	512.5		0.59	506.25					0.236	176.26		0.236	174.481		0.236	179.275		0.236	174.064		0.236	178.663
0.474	418.75		0.5925	501.25		0.474	417.5		0.5925	515		0.5925	507.5					0.237	177.099		0.237	175.297		0.237	179.797		0.237	174.537		0.237	179.107
0.476	418.75		0.595	503.75		0.476	420		0.595	517.5		0.595	508.75					0.238	177.939		0.238	176.112		0.238	180.843		0.238	175.483		0.238	179.993
0.478	420		0.5975	506.25		0.478	422.5		0.5975	520		0.5975	510					0.239	178.778		0.239	177.335		0.239	181.888		0.239	176.429		0.239	180.437
0.48	421.25		0.6	508.75		0.48	425		0.6	522.5		0.6	511.25					0.24	179.617		0.24	178.15		0.24	182.933		0.24	177.375		0.24	180.88
0.482	422.5		0.6025	511.25		0.482	427.5		0.6025	523.75		0.6025	512.5					0.241	180.876		0.241	178.966		0.241	183.979		0.241	178.321		0.241	181.767
0.484	423.75		0.605	513.75		0.484	430		0.605	525		0.605	513.75					0.242	181.716		0.242	180.189		0.242	185.547		0.242	179.267		0.242	182.21
0.486	425		0.6075	516.25		0.486	431.25		0.6075	526.25		0.6075	515					0.243	182.555		0.243	181.004		0.243	186.592		0.243	180.213		0.243	183.097
0.488	426.25		0.61	518.75		0.488	433.75		0.61	527.5		0.61	516.25					0.244	183.394		0.244	181.819		0.244	187.637		0.244	181.159		0.244	183.983
0.49	427.5		0.6125	520		0.49	436.25		0.6125	528.75		0.6125	517.5					0.245	183.814		0.245	182.635		0.245	188.683		0.245	181.632		0.245	184.87
0.492	431.25		0.615	521.25		0.492	437.5		0.615	531.25		0.615	518.75					0.246	183.814		0.246	183.042		0.246	189.728		0.246	182.578		0.246	185.757
0.494	433.75		0.6175	522.5		0.494	438.75		0.6175	532.5		0.6175	520					0.247	184.234		0.247	183.45		0.247	190.251		0.247	183.051		0.247	186.2
0.496	437.5		0.62	523.75		0.496	440		0.62	535		0.62	521.25					0.248	184.653		0.248	184.265		0.248	190.773		0.248	183.524		0.248	187.087
0.498	440		0.6225	525		0.498	441.25		0.6225	536.25		0.6225	522.5					0.249	184.653		0.249	185.081		0.249	191.296		0.249	183.997		0.249	187.973
0.5	443.75		0.625	527.5		0.5	442.5		0.625	537.5		0.625	523.75					0.25	185.073		0.25	185.488		0.25	192.341		0.25	184.47		0.25	188.86
0.502	445		0.6275	528.75		0.502	443.75		0.6275	540		0.6275	525					0.251	185.073		0.251	185.896		0.251	192.864		0.251	185.416		0.251	189.747
0.504	446.25		0.63	530		0.504	445		0.63	541.25		0.63	526.25					0.252	185.493		0.252	186.711		0.252	193.387		0.252	185.889		0.252	190.633
0.506	447.5		0.6325	531.25		0.506	445		0.6325	545		0.6325	530					0.253	186.332		0.253	187.527		0.253	193.909		0.253	186.835		0.253	191.52
0.508	448.75		0.635	532.5		0.508	446.25		0.635	547.5		0.635	532.5					0.254	187.171		0.254	188.342		0.254	194.432		0.254	187.308		0.254	192.407
0.51	450		0.6375	535		0.51	447.5		0.6375	550		0.6375	535					0.255	188.011		0.255	189.565		0.255	195.477		0.255	188.254		0.255	193.293
0.512	451.25		0.64	536.25		0.512	450		0.64	553.75		0.64	538.75					0.256	188.85		0.256	190.38		0.256	196.523		0.256	189.2		0.256	194.18
0.514	452.5		0.6425	538.75		0.514	452.5		0.6425	555		0.6425	540					0.257	189.689		0.257	191.196		0.257	197.045		0.257	189.673		0.257	195.067
0.516	452.5		0.645	542.5		0.516	453.75		0.645	556.25		0.645	541.25					0.258	190.529		0.258	192.419		0.258	198.091		0.258	190.619		0.258	195.953
0.518	453.75		0.6475	545		0.518	456.25		0.6475	557.5		0.6475	542.5					0.259	191.368		0.259	193.234		0.259	199.136		0.259	191.565		0.259	196.84
0.52	455		0.65	547.5		0.52	458.75		0.65	558.75		0.65	543.75					0.26	192.207		0.26	194.049		0.26	199.659		0.26	192.038		0.26	197.283
0.522	456.25		0.6525	548.75		0.522	460		0.6525	560		0.6525	545					0.261	193.466		0.261	194.457		0.261	200.704		0.261	192.984		0.261	198.17
0.524	457.5		0.655	550		0.524	461.25		0.655	561.25		0.655	547.5					0.262	194.306		0.262	194.457		0.262	201.749		0.262	193.457		0.262	198.613
0.526	458.75		0.6575	551.25		0.526	462.5		0.6575	562.5		0.6575	550					0.263	195.145		0.263	194.865		0.263	202.272		0.263	193.457		0.263	199.057
0.528	460		0.66	552.5		0.528	463.75		0.66	563.75		0.66	551.25					0.264	195.984		0.264	195.272		0.264	202.795		0.264	193.93		0.264	199.5
0.53	461.25		0.6625	553.75		0.53	465		0.6625	566.25		0.6625	553.75					0.265	196.824		0.265	195.272		0.265	202.795		0.265	193.93		0.265	200.387
0.532	462.5		0.665	555		0.532	466.25		0.665	568.75		0.665	556.25					0.266	197.663		0.266	195.68		0.266	203.317		0.266	194.403		0.266	200.83
0.534	465		0.6675	556.25		0.534	467.5		0.6675	571.25		0.6675	558.75					0.267	198.502		0.267	196.088		0.267	203.84		0.267	194.876		0.267	201.273
0.536	467.5		0.67	557.5		0.536	468.75		0.67	573.75		0.67	561.25					0.268	199.342		0.268	196.088		0.268	203.84		0.268	194.876		0.268	202.16
0.538	468.75		0.6725	558.75		0.538	470		0.6725	575		0.6725	563.75					0.269	200.181		0.269	196.495		0.269	204.363		0.269	195.349		0.269	202.603
0.54	470		0.675	560		0.54	472.5		0.675	576.25		0.675	565					0.27	200.601		0.27	196.903		0.27	204.885		0.27	196.295		0.27	203.047
0.542	472.5		0.6775	561.25		0.542	473.75		0.6775	577.5		0.6775	567.5					0.271	201.44		0.271	197.718		0.271	205.931		0.271	197.241		0.271	203.933
0.544	475		0.68	562.5		0.544	475		0.68	578.75		0.68	570					0.272	201.86		0.272	198.126		0.272	206.976		0.272	198.187		0.272	204.377
0.546	476.25		0.6825	563.75		0.546	476.25		0.6825	581.25		0.6825	571.25					0.273	202.279		0.273	198.941		0.273	208.544		0.273	198.66		0.273	204.82
0.548	477.5		0.685	565		0.548	477.5		0.685	583.75		0.685	572.5					0.274	203.119		0.274	199.349		0.274	209.589		0.274	199.606		0.274	205.263
0.55	480		0.6875	566.25		0.55	478.75		0.6875	586.25		0.6875	573.75					0.275	203.538		0.275	199.757		0.275	210.635		0.275	200.552		0.275	206.15
0.552	481.25		0.69	567.5		0.552	480		0.69	588.75		0.69	575					0.276	204.378		0.276	200.572		0.276	212.203		0.276	201.498		0.276	206.593
0.554	482.5		0.6925	571.25		0.554	482.5		0.6925	590		0.6925	576.25					0.277	204.797		0.277	200.98		0.277	213.248		0.277	202.444		0.277	207.037
0.556	483.75		0.695	575		0.556	483.75		0.695	591.25		0.695	577.5					0.278	205.637		0.278	201.795		0.278	214.293		0.278	202.917		0.278	207.923
0.558	485		0.6975	577.5		0.558	486.25		0.6975	592.5		0.6975	578.75					0.279	206.476		0.279	202.61		0.279	214.816		0.279	203.39		0.279	208.367
0.56	486.25		0.7	581.25		0.56	487.5		0.7	593.75		0.7	580					0.28	207.315		0.28	203.426		0.28	214.816		0.28	203.863		0.28	209.253
0.562	487.5		0.7025	582.5		0.562	491.25		0.7025	595		0.7025	581.25					0.281	208.155		0.281	204.241		0.281	215.339		0.281	204.336		0.281	209.697
0.564	488.75		0.705	583.75		0.564	493.75		0.705	597.5		0.705	582.5					0.282	209.414		0.282	205.056		0.282	215.339		0.282	205.282		0.282	210.14
0.566	488.75		0.7075	585		0.566	497.5		0.7075	598.75		0.7075	583.75					0.283	210.253		0.283	205.872		0.283	215.861		0.283	205.755		0.283	211.027
0.568	490		0.71	586.25		0.568	500		0.71	600		0.71	585					0.284	211.092		0.284	206.687		0.284	215.861		0.284	206.228		0.284	211.47
0.57	491.25		0.7125	587.5		0.57	503.75		0.7125	601.25		0.7125	586.25					0.285	211.932		0.285	207.502		0.285	216.384		0.285	206.701		0.285	212.357
0.572	492.5		0.715	588.75		0.572	505		0.715	602.5		0.715	587.5					0.286	212.351		0.286	208.725		0.286	216.384		0.286	207.174		0.286	213.243
0.574	493.75		0.7175	590		0.574	506.25		0.7175	605		0.7175	588.75					0.287	212.351		0.287	209.541		0.287	216.907		0.287	208.12		0.287	214.13
0.576	496.25		0.72	592.5		0.576	506.25		0.72	606.25		0.72	590					0.288	212.771		0.288	210.356		0.288	217.952		0.288	209.066		0.288	215.017
0.578	497.5		0.7225	593.75		0.578	507.5		0.7225	607.5		0.7225	592.5					0.289	213.191		0.289	211.171		0.289	218.475		0.289	209.539		0.289	215.903
0.58	498.75		0.725	595		0.58	508.75		0.725	608.75		0.725	595					0.29	213.61		0.29	211.987		0.29	219.52		0.29	210.485		0.29	216.79
0.582	501.25		0.7275	596.25		0.582	510		0.7275	610		0.7275	598.75					0.291	214.03		0.291	212.802		0.291	220.565		0.291	211.431		0.291	217.677
0.584	503.75		0.73	597.5		0.584	511.25		0.73	611.25		0.73	601.25					0.292	214.03		0.292	213.617		0.292	221.611		0.292	211.904		0.292	218.563
0.586	505		0.7325	600		0.586	512.5		0.7325	613.75		0.7325	602.5					0.293	214.45		0.293	214.433		0.293	222.656		0.293	212.85		0.293	219.007
0.588	507.5		0.735	602.5		0.588	513.75		0.735	617.5		0.735	603.75					0.294	215.289		0.294	215.248		0.294	223.179		0.294	213.796		0.294	219.007
0.59	510		0.7375	606.25		0.59	515		0.7375	620		0.7375	605					0.295	216.128		0.295	216.063		0.295	224.224		0.295	214.269		0.295	219.45
0.592	512.5		0.74	608.75		0.592	516.25		0.74	622.5		0.74	606.25					0.296	216.548		0.296	216.879		0.296	224.747		0.296	214.742		0.296	219.893
0.594	515		0.7425	610		0.594	517.5		0.7425	625		0.7425	607.5					0.297	217.387		0.297	217.694		0.297	225.269		0.297	215.688		0.297	219.893
0.596	516.25		0.745	610		0.596	517.5		0.745	627.5		0.745	610					0.298	218.227		0.298	218.509		0.298	225.792		0.298	216.161		0.298	220.337
0.598	518.75		0.7475	611.25		0.598	518.75		0.7475	630		0.7475	612.5					0.299	219.066		0.299	219.732		0.299	226.837		0.299	216.634		0.299	220.78
0.6	521.25		0.75	612.5		0.6	520		0.75	632.5		0.75	613.75					0.3	219.486		0.3	220.548		0.3	227.36		0.3	217.58		0.3	220.78
0.602	522.5		0.7525	613.75		0.602	521.25		0.7525	633.75		0.7525	616.25					0.301	220.325		0.301	221.363		0.301	227.883		0.301	218.053		0.301	221.223
0.604	523.75		0.755	615		0.604	522.5		0.755	635		0.755	617.5					0.302	221.164		0.302	222.178		0.302	228.405		0.302	218.526		0.302	222.11
0.606	525		0.7575	616.25		0.606	523.75		0.7575	635		0.7575	620					0.303	221.584		0.303	222.586		0.303	228.928		0.303	218.999		0.303	222.997
0.608	526.25		0.76	617.5		0.608	525		0.76	636.25		0.76	622.5					0.304	222.423		0.304	223.401		0.304	229.973		0.304	219.472		0.304	223.883
0.61	527.5		0.7625	618.75		0.61	526.25		0.7625	637.5		0.7625	623.75					0.305	223.263		0.305	223.809		0.305	230.496		0.305	220.418		0.305	224.77
0.612	528.75		0.765	620		0.612	528.75		0.765	638.75		0.765	625					0.306	223.682		0.306	224.217		0.306	231.541		0.306	220.891		0.306	225.657
0.614	530		0.7675	621.25		0.614	530		0.7675	640		0.7675	626.25					0.307	224.102		0.307	225.032		0.307	232.587		0.307	221.364		0.307	226.543
0.616	530		0.77	622.5		0.616	532.5		0.77	641.25		0.77	627.5					0.308	224.941		0.308	225.44		0.308	233.109		0.308	222.31		0.308	227.43
0.618	531.25		0.7725	625		0.618	533.75		0.7725	643.75		0.7725	630					0.309	225.781		0.309	225.847		0.309	234.155		0.309	222.783		0.309	228.317
0.62	532.5		0.775	627.5		0.62	536.25		0.775	646.25		0.775	632.5					0.31	226.2		0.31	226.663		0.31	235.2		0.31	223.256		0.31	229.647
0.622	533.75		0.7775	628.75		0.622	537.5		0.7775	648.75		0.7775	633.75					0.311	227.04		0.311	227.07		0.311	235.723		0.311	224.202		0.311	230.977
0.624	535		0.78	631.25		0.624	538.75		0.78	651.25		0.78	636.25					0.312	227.879		0.312	227.886		0.312	236.768		0.312	225.621		0.312	232.307
0.626	536.25		0.7825	632.5		0.626	540		0.7825	652.5		0.7825	637.5					0.313	228.718		0.313	229.109		0.313	237.291		0.313	226.567		0.313	233.193
0.628	537.5		0.785	632.5		0.628	541.25		0.785	652.5		0.785	638.75					0.314	229.558		0.314	229.924		0.314	238.336		0.314	227.513		0.314	234.523
0.63	540		0.7875	633.75		0.63	543.75		0.7875	653.75		0.7875	640					0.315	230.397		0.315	230.739		0.315	239.381		0.315	228.932		0.315	235.853
0.632	541.25		0.79	635		0.632	545		0.79	655		0.79	641.25					0.316	231.236		0.316	231.555		0.316	239.904		0.316	229.878		0.316	237.183
0.634	542.5		0.7925	637.5		0.634	546.25		0.7925	656.25		0.7925	642.5					0.317	232.076		0.317	232.37		0.317	240.949		0.317	230.824		0.317	238.513
0.636	543.75		0.795	640		0.636	547.5		0.795	657.5		0.795	643.75					0.318	232.915		0.318	233.593		0.318	241.995		0.318	232.243		0.318	238.957
0.638	545		0.7975	641.25		0.638	548.75		0.7975	658.75		0.7975	645					0.319	233.335		0.319	234.408		0.319	242.517		0.319	233.189		0.319	238.957
0.64	546.25		0.8	643.75		0.64	550		0.8	660		0.8	646.25					0.32	234.174		0.32	234.816		0.32	243.563		0.32	233.662		0.32	239.4
0.642	548.75		0.8025	645		0.642	551.25		0.8025	662.5		0.8025	647.5					0.321	234.594		0.321	234.816		0.321	244.085		0.321	233.662		0.321	239.4
0.644	551.25		0.805	646.25		0.644	553.75		0.805	663.75		0.805	648.75					0.322	235.013		0.322	235.224		0.322	244.085		0.322	234.135		0.322	239.843
0.646	552.5		0.8075	647.5		0.646	555		0.8075	665		0.8075	650					0.323	235.433		0.323	235.631		0.323	244.608		0.323	234.608		0.323	239.843
0.648	555		0.81	650		0.648	557.5		0.81	666.25		0.81	651.25					0.324	236.272		0.324	236.039		0.324	244.608		0.324	234.608		0.324	240.287
0.65	557.5		0.8125	651.25		0.65	558.75		0.8125	667.5		0.8125	653.75					0.325	236.692		0.325	236.447		0.325	245.131		0.325	235.081		0.325	240.287
0.652	560		0.815	652.5		0.652	561.25		0.815	668.75		0.815	657.5					0.326	237.112		0.326	236.447		0.326	245.653		0.326	235.081		0.326	240.73
0.654	561.25		0.8175	653.75		0.654	562.5		0.8175	670		0.8175	660					0.327	237.951		0.327	236.854		0.327	245.653		0.327	235.554		0.327	241.173
0.656	563.75		0.82	655		0.656	565		0.82	671.25		0.82	662.5					0.328	238.371		0.328	237.67		0.328	246.176		0.328	236.5		0.328	242.06
0.658	565		0.8225	656.25		0.658	566.25		0.8225	672.5		0.8225	663.75					0.329	238.79		0.329	238.485		0.329	246.699		0.329	236.973		0.329	242.503
0.66	567.5		0.825	657.5		0.66	568.75		0.825	675		0.825	665					0.33	239.63		0.33	239.3		0.33	247.744		0.33	237.919		0.33	242.947
0.662	568.75		0.8275	658.75		0.662	571.25		0.8275	677.5		0.8275	665					0.331	240.049		0.331	240.116		0.331	248.267		0.331	238.392		0.331	243.39
0.664	571.25		0.83	660		0.664	572.5		0.83	678.75		0.83	666.25					0.332	240.469		0.332	240.523		0.332	249.312		0.332	239.338		0.332	243.833
0.666	572.5		0.8325	662.5		0.666	575		0.8325	682.5		0.8325	668.75					0.333	240.889		0.333	241.339		0.333	249.835		0.333	239.811		0.333	244.72
0.668	575		0.835	665		0.668	576.25		0.835	685		0.835	672.5					0.334	241.728		0.334	242.154		0.334	250.88		0.334	240.757		0.334	245.163
0.67	576.25		0.8375	667.5		0.67	578.75		0.8375	687.5		0.8375	675					0.335	242.148		0.335	242.969		0.335	251.403		0.335	241.23		0.335	246.05
0.672	577.5		0.84	670		0.672	580		0.84	691.25		0.84	677.5					0.336	243.407		0.336	243.785		0.336	252.448		0.336	242.176		0.336	246.493
0.674	578.75		0.8425	671.25		0.674	581.25		0.8425	692.5		0.8425	678.75					0.337	244.246		0.337	244.192		0.337	252.971		0.337	242.649		0.337	247.38
0.676	578.75		0.845	672.5		0.676	581.25		0.845	693.75		0.845	680					0.338	245.505		0.338	245.008		0.338	253.493		0.338	243.122		0.338	248.267
0.678	580		0.8475	673.75		0.678	582.5		0.8475	695		0.8475	681.25					0.339	246.344		0.339	245.415		0.339	254.016		0.339	244.068		0.339	248.71
0.68	581.25		0.85	675		0.68	583.75		0.85	696.25		0.85	682.5					0.34	247.603		0.34	246.231		0.34	255.061		0.34	244.541		0.34	249.597
0.682	582.5		0.8525	677.5		0.682	585		0.8525	697.5		0.8525	683.75					0.341	248.443		0.341	246.638		0.341	255.584		0.341	245.014		0.341	250.483
0.684	583.75		0.855	680		0.684	586.25		0.855	698.75		0.855	685					0.342	249.702		0.342	247.046		0.342	256.107		0.342	245.96		0.342	250.927
0.686	583.75		0.8575	681.25		0.686	587.5		0.8575	700		0.8575	686.25					0.343	250.541		0.343	247.861		0.343	257.152		0.343	246.433		0.343	251.813
0.688	585		0.86	683.75		0.688	588.75		0.86	701.25		0.86	687.5					0.344	251.8		0.344	248.269		0.344	257.675		0.344	246.906		0.344	252.7
0.69	586.25		0.8625	685		0.69	590		0.8625	702.5		0.8625	688.75					0.345	252.22		0.345	249.084		0.345	258.197		0.345	247.852		0.345	253.587
0.692	588.75		0.865	685		0.692	591.25		0.865	702.5		0.865	690					0.346	252.22		0.346	249.9		0.346	259.243		0.346	248.798		0.346	254.03
0.694	591.25		0.8675	686.25		0.694	592.5		0.8675	703.75		0.8675	690					0.347	252.639		0.347	250.715		0.347	260.288		0.347	249.744		0.347	254.917
0.696	592.5		0.87	687.5		0.696	592.5		0.87	705		0.87	691.25					0.348	252.639		0.348	251.53		0.348	260.811		0.348	250.69		0.348	255.803
0.698	595		0.8725	688.75		0.698	593.75		0.8725	707.5		0.8725	693.75					0.349	253.059		0.349	252.346		0.349	261.856		0.349	251.163		0.349	256.247
0.7	597.5		0.875	690		0.7	595		0.875	710		0.875	695					0.35	253.479		0.35	253.161		0.35	262.901		0.35	252.109		0.35	257.133
0.702	598.75		0.8775	690		0.702	596.25		0.8775	711.25		0.8775	697.5					0.351	253.479		0.351	253.976		0.351	263.424		0.351	253.055		0.351	257.577
0.704	600		0.88	691.25		0.704	597.5		0.88	713.75		0.88	700					0.352	253.898		0.352	254.792		0.352	264.469		0.352	254.001		0.352	258.463
0.706	600		0.8825	693.75		0.706	597.5		0.8825	715		0.8825	702.5					0.353	254.738		0.353	255.607		0.353	265.515		0.353	254.474		0.353	258.907
0.708	601.25		0.885	695		0.708	598.75		0.885	716.25		0.885	705					0.354	255.577		0.354	256.422		0.354	266.56		0.354	254.474		0.354	259.35
0.71	602.5		0.8875	697.5		0.71	600		0.8875	717.5		0.8875	706.25					0.355	256.416		0.355	257.238		0.355	267.083		0.355	254.947		0.355	260.237
0.712	603.75		0.89	700		0.712	601.25		0.89	720		0.89	708.75					0.356	257.675		0.356	258.053		0.356	268.128		0.356	254.947		0.356	260.68
0.714	605		0.8925	701.25		0.714	602.5		0.8925	721.25		0.8925	710					0.357	258.515		0.357	258.868		0.357	268.651		0.357	255.42		0.357	261.123
0.716	606.25		0.895	702.5		0.716	602.5		0.895	722.5		0.895	712.5					0.358	259.354		0.358	259.684		0.358	269.696		0.358	255.42		0.358	262.01
0.718	607.5		0.8975	703.75		0.718	603.75		0.8975	723.75		0.8975	713.75					0.359	260.193		0.359	260.499		0.359	270.741		0.359	255.893		0.359	262.453
0.72	608.75		0.9	705		0.72	605		0.9	725		0.9	716.25					0.36	261.033		0.36	261.314		0.36	271.264		0.36	255.893		0.36	263.34
0.722	610		0.9025	707.5		0.722	607.5		0.9025	726.25		0.9025	717.5					0.361	261.872		0.361	262.13		0.361	272.309		0.361	256.366		0.361	264.227
0.724	611.25		0.905	708.75		0.724	610		0.905	727.5		0.905	718.75					0.362	262.711		0.362	262.537		0.362	272.832		0.362	256.839		0.362	265.113
0.726	612.5		0.9075	710		0.726	612.5		0.9075	727.5		0.9075	721.25					0.363	263.551		0.363	262.537		0.363	272.832		0.363	257.312		0.363	266
0.728	613.75		0.91	711.25		0.728	615		0.91	728.75		0.91	722.5					0.364	264.39		0.364	262.945		0.364	273.355		0.364	258.258		0.364	266.887
0.73	615		0.9125	712.5		0.73	617.5		0.9125	732.5		0.9125	725					0.365	264.81		0.365	263.353		0.365	273.355		0.365	258.731		0.365	267.773
0.732	618.75		0.915	712.5		0.732	620		0.915	736.25		0.915	726.25					0.366	265.649		0.366	263.76		0.366	273.877		0.366	259.204		0.366	268.66
0.734	621.25		0.9175	713.75		0.734	622.5		0.9175	740		0.9175	728.75					0.367	266.488		0.367	264.168		0.367	273.877		0.367	260.15		0.367	269.547
0.736	625		0.92	715		0.736	625		0.92	743.75		0.92	730					0.368	267.328		0.368	264.168		0.368	274.4		0.368	260.623		0.368	270.433
0.738	627.5		0.9225	716.25		0.738	627.5		0.9225	745		0.9225	731.25					0.369	268.167		0.369	264.576		0.369	274.4		0.369	261.096		0.369	271.32
0.74	631.25		0.925	717.5		0.74	630		0.925	745		0.925	732.5					0.37	268.587		0.37	265.391		0.37	274.923		0.37	262.042		0.37	272.207
0.742	632.5		0.9275	717.5		0.742	631.25		0.9275	746.25		0.9275	733.75					0.371	269.426		0.371	266.614		0.371	275.445		0.371	262.988		0.371	273.093
0.744	633.75		0.93	718.75		0.744	632.5		0.93	747.5		0.93	735					0.372	269.846		0.372	267.429		0.372	276.491		0.372	263.934		0.372	273.98
0.746	633.75		0.9325	722.5		0.746	632.5		0.9325	748.75		0.9325	736.25					0.373	270.265		0.373	268.245		0.373	277.013		0.373	264.88		0.373	274.867
0.748	635		0.935	726.25		0.748	633.75		0.935	750		0.935	737.5					0.374	271.105		0.374	269.06		0.374	277.536		0.374	266.299		0.374	275.753
0.75	636.25		0.9375	730		0.75	635		0.9375	751.25		0.9375	737.5					0.375	271.524		0.375	269.875		0.375	278.581		0.375	267.245		0.375	276.64
0.752	637.5		0.94	733.75		0.752	637.5		0.94	752.5		0.94	738.75					0.376	272.364		0.376	271.098		0.376	279.104		0.376	268.191		0.376	277.083
0.754	638.75		0.9425	735		0.754	638.75		0.9425	753.75		0.9425	740					0.377	272.783		0.377	271.914		0.377	279.627		0.377	269.137		0.377	277.527
0.756	638.75		0.945	735		0.756	641.25		0.945	755		0.945	741.25					0.378	273.623		0.378	272.321		0.378	280.672		0.378	270.083		0.378	278.413
0.758	640		0.9475	736.25		0.758	642.5		0.9475	755		0.9475	742.5					0.379	274.462		0.379	273.137		0.379	281.195		0.379	270.556		0.379	278.857
0.76	641.25		0.95	737.5		0.76	645		0.95	756.25		0.95	743.75					0.38	275.301		0.38	273.544		0.38	282.24		0.38	271.502		0.38	279.3
0.762	642.5		0.9525	738.75		0.762	646.25		0.9525	757.5		0.9525	745					0.381	276.141		0.381	273.952		0.381	282.763		0.381	271.975		0.381	279.743
0.764	643.75		0.955	740		0.764	647.5		0.955	757.5		0.955	745					0.382	276.98		0.382	274.767		0.382	283.285		0.382	272.448		0.382	280.63
0.766	646.25		0.9575	740		0.766	647.5		0.9575	758.75		0.9575	746.25					0.383	277.819		0.383	275.175		0.383	284.331		0.383	272.921		0.383	281.073
0.768	647.5		0.96	741.25		0.768	648.75		0.96	760		0.96	747.5					0.384	278.659		0.384	275.583		0.384	284.853		0.384	273.394		0.384	281.517
0.77	648.75		0.9625	742.5		0.77	650		0.9625	761.25		0.9625	750					0.385	279.498		0.385	276.398		0.385	285.376		0.385	274.34		0.385	282.403
0.772	650		0.965	743.75		0.772	651.25		0.965	762.5		0.965	752.5					0.386	279.918		0.386	276.806		0.386	286.421		0.386	274.813		0.386	282.847
0.774	651.25		0.9675	745		0.774	652.5		0.9675	762.5		0.9675	753.75					0.387	280.757		0.387	277.621		0.387	286.944		0.387	275.759		0.387	283.733
0.776	652.5		0.97	746.25		0.776	652.5		0.97	763.75		0.97	756.25					0.388	281.177		0.388	278.436		0.388	287.989		0.388	276.232		0.388	284.62
0.778	653.75		0.9725	747.5		0.778	653.75		0.9725	765		0.9725	758.75					0.389	281.596		0.389	279.252		0.389	288.512		0.389	277.178		0.389	285.063
0.78	655		0.975	750		0.78	655		0.975	767.5		0.975	761.25					0.39	282.016		0.39	280.475		0.39	289.557		0.39	278.124		0.39	285.95
0.782	656.25		0.9775	752.5		0.782	656.25		0.9775	770		0.9775	763.75					0.391	282.855		0.391	281.29		0.391	290.603		0.391	279.07		0.391	286.837
0.784	657.5		0.98	753.75		0.784	657.5		0.98	771.25		0.98	766.25					0.392	283.275		0.392	282.105		0.392	291.125		0.392	280.016		0.392	287.28
0.786	657.5		0.9825	755		0.786	657.5		0.9825	773.75		0.9825	767.5					0.393	283.695		0.393	282.921		0.393	292.171		0.393	280.489		0.393	288.167
0.788	658.75		0.985	757.5		0.788	658.75		0.985	776.25		0.985	767.5					0.394	284.534		0.394	283.736		0.394	292.693		0.394	281.435		0.394	288.61
0.79	660		0.9875	758.75		0.79	660		0.9875	778.75		0.9875	768.75					0.395	284.954		0.395	284.144		0.395	293.739		0.395	281.908		0.395	289.053
0.792	662.5		0.99	760		0.792	662.5		0.99	781.25		0.99	770					0.396	285.373		0.396	284.551		0.396	294.261		0.396	281.908		0.396	289.053
0.794	663.75		0.9925	761.25		0.794	663.75		0.9925	782.5		0.9925	770					0.397	286.213		0.397	284.551		0.397	294.784		0.397	282.381		0.397	289.497
0.796	666.25		0.995	762.5		0.796	666.25		0.995	782.5		0.995	771.25					0.398	286.632		0.398	284.959		0.398	295.307		0.398	282.854		0.398	289.94
0.798	667.5		0.9975	765		0.798	667.5		0.9975	783.75		0.9975	772.5					0.399	287.052		0.399	285.367		0.399	295.829		0.399	282.854		0.399	289.94
0.8	670		1	766.25		0.8	670		1	785		1	772.5					0.4	287.472		0.4	285.367		0.4	296.875		0.4	283.327		0.4	290.383
0.802	671.25		1.0025	767.5		0.802	671.25		1.0025	786.25		1.0025	773.75					0.401	288.311		0.401	285.774		0.401	297.397		0.401	283.327		0.401	290.827
0.804	672.5		1.005	767.5		0.804	673.75		1.005	787.5		1.005	775					0.402	288.731		0.402	286.182		0.402	297.92		0.402	283.8		0.402	291.713
0.806	673.75		1.0075	768.75		0.806	675		1.0075	787.5		1.0075	775					0.403	289.15		0.403	287.405		0.403	298.443		0.403	284.746		0.403	292.157
0.808	675		1.01	770		0.808	676.25		1.01	788.75		1.01	776.25					0.404	289.99		0.404	288.628		0.404	299.488		0.404	285.692		0.404	293.043
0.81	676.25		1.0125	771.25		0.81	677.5		1.0125	791.25		1.0125	780					0.405	290.409		0.405	289.443		0.405	300.011		0.405	286.638		0.405	293.93
0.812	677.5		1.015	772.5		0.812	680		1.015	793.75		1.015	783.75					0.406	291.249		0.406	290.666		0.406	301.056		0.406	287.584		0.406	294.373
0.814	678.75		1.0175	772.5		0.814	681.25		1.0175	796.25		1.0175	787.5					0.407	291.668		0.407	291.889		0.407	302.101		0.407	288.057		0.407	295.26
0.816	680		1.02	773.75		0.816	682.5		1.02	798.75		1.02	791.25					0.408	292.088		0.408	292.705		0.408	303.147		0.408	289.003		0.408	296.147
0.818	681.25		1.0225	775		0.818	685		1.0225	800		1.0225	792.5					0.409	292.927		0.409	293.928		0.409	304.192		0.409	289.949		0.409	297.033
0.82	682.5		1.025	775		0.82	686.25		1.025	800		1.025	792.5					0.41	293.347		0.41	295.151		0.41	304.715		0.41	290.895		0.41	297.477
0.822	685		1.0275	776.25		0.822	687.5		1.0275	801.25		1.0275	793.75					0.411	294.186		0.411	295.558		0.411	305.76		0.411	291.841		0.411	298.363
0.824	686.25		1.03	777.5		0.824	688.75		1.03	802.5		1.03	795					0.412	295.026		0.412	296.374		0.412	306.283		0.412	292.314		0.412	299.25
0.826	688.75		1.0325	780		0.826	691.25		1.0325	805		1.0325	796.25					0.413	295.865		0.413	296.781		0.413	306.283		0.413	293.26		0.413	299.693
0.828	690		1.035	782.5		0.828	692.5		1.035	806.25		1.035	797.5					0.414	296.704		0.414	297.189		0.414	306.805		0.414	293.733		0.414	300.58
0.83	692.5		1.0375	785		0.83	693.75		1.0375	807.5		1.0375	797.5					0.415	297.544		0.415	298.004		0.415	306.805		0.415	294.679		0.415	301.467
0.832	695		1.04	787.5		0.832	695		1.04	810		1.04	798.75					0.416	298.383		0.416	298.412		0.416	307.328		0.416	295.152		0.416	301.91
0.834	696.25		1.0425	788.75		0.834	696.25		1.0425	811.25		1.0425	800					0.417	299.222		0.417	298.82		0.417	307.328		0.417	296.098		0.417	302.797
0.836	698.75		1.045	790		0.836	696.25		1.045	812.5		1.045	800					0.418	300.062		0.418	299.635		0.418	307.851		0.418	296.571		0.418	303.683
0.838	700		1.0475	790		0.838	697.5		1.0475	815		1.0475	801.25					0.419	300.481		0.419	300.043		0.419	307.851		0.419	297.517		0.419	304.57
0.84	702.5		1.05	791.25		0.84	698.75		1.05	816.25		1.05	802.5					0.42	300.901		0.42	300.858		0.42	308.373		0.42	297.99		0.42	305.457
0.842	703.75		1.0525	792.5		0.842	700		1.0525	817.5		1.0525	805					0.421	301.321		0.421	301.266		0.421	309.419		0.421	298.936		0.421	305.9
0.844	705		1.055	792.5		0.844	701.25		1.055	817.5		1.055	807.5					0.422	301.74		0.422	301.673		0.422	309.941		0.422	299.409		0.422	306.787
0.846	705		1.0575	793.75		0.846	701.25		1.0575	817.5		1.0575	810					0.423	302.58		0.423	302.489		0.423	310.987		0.423	299.882		0.423	307.673
0.848	706.25		1.06	795		0.848	702.5		1.06	818.75		1.06	812.5					0.424	302.999		0.424	302.896		0.424	311.509		0.424	300.355		0.424	308.56
0.85	707.5		1.0625	796.25		0.85	703.75		1.0625	820		1.0625	813.75					0.425	303.419		0.425	303.304		0.425	312.555		0.425	300.828		0.425	309.447
0.852	708.75		1.065	797.5		0.852	705		1.065	820		1.065	815					0.426	303.839		0.426	304.119		0.426	313.6		0.426	301.774		0.426	310.333
0.854	710		1.0675	797.5		0.854	707.5		1.0675	821.25		1.0675	815					0.427	304.258		0.427	304.527		0.427	314.123		0.427	302.247		0.427	311.22
0.856	710		1.07	798.75		0.856	708.75		1.07	822.5		1.07	816.25					0.428	305.098		0.428	305.342		0.428	315.168		0.428	302.72		0.428	311.663
0.858	711.25		1.0725	801.25		0.858	711.25		1.0725	825		1.0725	817.5					0.429	305.937		0.429	306.158		0.429	316.213		0.429	302.72		0.429	312.55
0.86	712.5		1.075	803.75		0.86	712.5		1.075	827.5		1.075	818.75					0.43	306.776		0.43	306.973		0.43	316.736		0.43	303.193		0.43	313.437
0.862	713.75		1.0775	806.25		0.862	713.75		1.0775	830		1.0775	820					0.431	307.616		0.431	307.788		0.431	317.781		0.431	303.666		0.431	314.323
0.864	715		1.08	808.75		0.864	715		1.08	832.5		1.08	821.25					0.432	308.455		0.432	308.604		0.432	318.827		0.432	303.666		0.432	314.767
0.866	715		1.0825	810		0.866	715		1.0825	833.75		1.0825	822.5					0.433	309.294		0.433	309.419		0.433	319.872		0.433	304.139		0.433	315.653
0.868	716.25		1.085	811.25		0.868	716.25		1.085	835		1.085	823.75					0.434	310.134		0.434	310.234		0.434	320.917		0.434	304.139		0.434	316.54
0.87	717.5		1.0875	812.5		0.87	717.5		1.0875	836.25		1.0875	825					0.435	310.973		0.435	311.05		0.435	321.44		0.435	304.612		0.435	316.983
0.872	720		1.09	812.5		0.872	718.75		1.09	837.5		1.09	825					0.436	311.812		0.436	311.457		0.436	322.485		0.436	305.558		0.436	317.427
0.874	721.25		1.0925	813.75		0.874	721.25		1.0925	838.75		1.0925	826.25					0.437	312.652		0.437	312.273		0.437	323.008		0.437	306.031		0.437	318.313
0.876	723.75		1.095	815		0.876	722.5		1.095	840		1.095	827.5					0.438	313.491		0.438	312.68		0.438	324.053		0.438	306.977		0.438	318.757
0.878	725		1.0975	816.25		0.878	725		1.0975	840		1.0975	828.75					0.439	314.33		0.439	313.088		0.439	324.576		0.439	307.923		0.439	319.2
0.88	727.5		1.1	817.5		0.88	726.25		1.1	841.25		1.1	830					0.44	315.17		0.44	313.903		0.44	325.099		0.44	308.396		0.44	320.087
0.882	728.75		1.1025	818.75		0.882	727.5		1.1025	842.5		1.1025	831.25					0.441	316.009		0.441	314.311		0.441	325.621		0.441	309.342		0.441	320.53
0.884	730		1.105	820		0.884	728.75		1.105	842.5		1.105	832.5					0.442	316.848		0.442	315.126		0.442	326.667		0.442	310.288		0.442	320.973
0.886	732.5		1.1075	822.5		0.886	728.75		1.1075	843.75		1.1075	832.5					0.443	317.688		0.443	315.534		0.443	327.189		0.443	310.761		0.443	321.86
0.888	733.75		1.11	823.75		0.888	730		1.11	845		1.11	833.75					0.444	318.107		0.444	316.349		0.444	327.712		0.444	311.707		0.444	322.747
0.89	735		1.1125	825		0.89	731.25		1.1125	846.25		1.1125	836.25					0.445	318.107		0.445	317.165		0.445	328.757		0.445	312.18		0.445	323.19
0.892	737.5		1.115	825		0.892	733.75		1.115	847.5		1.115	838.75					0.446	318.527		0.446	317.98		0.446	329.28		0.446	313.126		0.446	324.077
0.894	738.75		1.1175	826.25		0.894	736.25		1.1175	850		1.1175	841.25					0.447	318.947		0.447	318.795		0.447	329.803		0.447	314.072		0.447	324.963
0.896	741.25		1.12	827.5		0.896	737.5		1.12	851.25		1.12	843.75					0.448	318.947		0.448	319.203		0.448	330.848		0.448	314.545		0.448	325.85
0.898	742.5		1.1225	830		0.898	740		1.1225	852.5		1.1225	845					0.449	319.366		0.449	320.018		0.449	331.371		0.449	315.491		0.449	326.293
0.9	745		1.125	831.25		0.9	742.5		1.125	853.75		1.125	845					0.45	319.786		0.45	320.834		0.45	331.893		0.45	316.437		0.45	327.18
0.902	746.25		1.1275	832.5		0.902	743.75		1.1275	855		1.1275	846.25					0.451	319.786		0.451	321.649		0.451	332.416		0.451	316.91		0.451	328.067
0.904	747.5		1.13	835		0.904	745		1.13	856.25		1.13	847.5					0.452	320.206		0.452	322.464		0.452	333.461		0.452	317.856		0.452	328.51
0.906	750		1.1325	837.5		0.906	745		1.1325	857.5		1.1325	848.75					0.453	320.625		0.453	322.872		0.453	333.984		0.453	318.329		0.453	328.51
0.908	751.25		1.135	840		0.908	746.25		1.135	857.5		1.135	850					0.454	321.465		0.454	322.872		0.454	334.507		0.454	318.802		0.454	328.953
0.91	752.5		1.1375	841.25		0.91	747.5		1.1375	858.75		1.1375	850					0.455	321.884		0.455	323.28		0.455	335.029		0.455	319.275		0.455	328.953
0.912	753.75		1.14	843.75		0.912	748.75		1.14	860		1.14	851.25					0.456	322.304		0.456	323.687		0.456	335.552		0.456	319.748		0.456	329.397
0.914	755		1.1425	845		0.914	750		1.1425	861.25		1.1425	852.5					0.457	322.724		0.457	323.687		0.457	336.597		0.457	320.694		0.457	329.84
0.916	755		1.145	845		0.916	751.25		1.145	862.5		1.145	853.75					0.458	323.143		0.458	324.095		0.458	337.12		0.458	321.167		0.458	329.84
0.918	756.25		1.1475	846.25		0.918	752.5		1.1475	862.5		1.1475	855					0.459	323.983		0.459	324.095		0.459	337.643		0.459	321.64		0.459	330.283
0.92	757.5		1.15	847.5		0.92	753.75		1.15	863.75		1.15	856.25					0.46	324.402		0.46	324.503		0.46	338.165		0.46	322.113		0.46	331.613
0.922	758.75		1.1525	848.75		0.922	755		1.1525	865		1.1525	857.5					0.461	325.242		0.461	325.318		0.461	338.688		0.461	323.059		0.461	332.5
0.924	760		1.155	850		0.924	756.25		1.155	865		1.155	860					0.462	326.081		0.462	326.133		0.462	339.211		0.462	323.532		0.462	333.387
0.926	760		1.1575	850		0.926	756.25		1.1575	866.25		1.1575	862.5					0.463	326.501		0.463	326.949		0.463	339.733		0.463	324.478		0.463	334.717
0.928	761.25		1.16	851.25		0.928	757.5		1.16	867.5		1.16	863.75					0.464	327.34		0.464	327.764		0.464	340.256		0.464	325.424		0.464	336.047
0.93	762.5		1.1625	852.5		0.93	758.75		1.1625	868.75		1.1625	866.25					0.465	328.179		0.465	328.987		0.465	340.779		0.465	325.897		0.465	336.933
0.932	763.75		1.165	852.5		0.932	760		1.165	870		1.165	867.5					0.466	329.019		0.466	329.802		0.466	341.301		0.466	326.843		0.466	337.82
0.934	766.25		1.1675	852.5		0.934	761.25		1.1675	871.25		1.1675	870					0.467	329.858		0.467	330.618		0.467	341.824		0.467	327.789		0.467	339.15
0.936	767.5		1.17	853.75		0.936	761.25		1.17	872.5		1.17	872.5					0.468	330.697		0.468	331.433		0.468	342.347		0.468	328.262		0.468	339.593
0.938	770		1.1725	855		0.938	762.5		1.1725	875		1.1725	873.75					0.469	331.117		0.469	331.841		0.469	342.869		0.469	329.208		0.469	340.48
0.94	771.25		1.175	857.5		0.94	763.75		1.175	876.25		1.175	873.75					0.47	331.956		0.47	332.248		0.47	343.392		0.47	330.154		0.47	340.923
0.942	773.75		1.1775	858.75		0.942	765		1.1775	877.5		1.1775	875					0.471	332.796		0.471	333.064		0.471	343.915		0.471	331.1		0.471	341.81
0.944	775		1.18	860		0.944	765		1.18	880		1.18	876.25					0.472	333.635		0.472	333.471		0.472	344.437		0.472	331.573		0.472	342.253
0.946	777.5		1.1825	862.5		0.946	766.25		1.1825	881.25		1.1825	876.25					0.473	334.474		0.473	333.879		0.473	344.96		0.473	332.519		0.473	343.14
0.948	778.75		1.185	865		0.948	766.25		1.185	882.5		1.185	877.5					0.474	335.314		0.474	334.287		0.474	345.483		0.474	333.465		0.474	343.583
0.95	781.25		1.1875	866.25		0.95	767.5		1.1875	882.5		1.1875	878.75					0.475	335.733		0.475	335.102		0.475	346.005		0.475	333.938		0.475	344.47
0.952	782.5		1.19	868.75		0.952	770		1.19	883.75		1.19	878.75					0.476	336.573		0.476	335.51		0.476	346.528		0.476	334.884		0.476	344.913
0.954	783.75		1.1925	870		0.954	771.25		1.1925	885		1.1925	880					0.477	337.412		0.477	335.917		0.477	347.051		0.477	335.83		0.477	345.8
0.956	783.75		1.195	870		0.956	773.75		1.195	885		1.195	881.25					0.478	337.832		0.478	336.325		0.478	347.573		0.478	336.303		0.478	346.243
0.958	785		1.1975	870		0.958	775		1.1975	885		1.1975	881.25					0.479	338.251		0.479	337.14		0.479	348.096		0.479	336.776		0.479	347.13
0.96	786.25		1.2	871.25		0.96	777.5		1.2	886.25		1.2	882.5					0.48	339.091		0.48	337.548		0.48	348.619		0.48	337.722		0.48	347.573
0.962	787.5		1.2025	872.5		0.962	778.75		1.2025	887.5		1.2025	885					0.481	339.51		0.481	338.363		0.481	349.141		0.481	338.195		0.481	348.46
0.964	788.75		1.205	872.5		0.964	781.25		1.205	888.75		1.205	887.5					0.482	339.93		0.482	338.771		0.482	350.187		0.482	338.668		0.482	348.903
0.966	788.75		1.2075	873.75		0.966	782.5		1.2075	890		1.2075	891.25					0.483	340.769		0.483	339.179		0.483	350.709		0.483	339.614		0.483	349.79
0.968	790		1.21	875		0.968	785		1.21	891.25		1.21	893.75					0.484	341.189		0.484	339.994		0.484	351.232		0.484	340.087		0.484	350.233
0.97	791.25		1.2125	876.25		0.97	786.25		1.2125	892.5		1.2125	895					0.485	341.609		0.485	340.402		0.485	351.755		0.485	340.56		0.485	351.12
0.972	792.5		1.215	877.5		0.972	787.5		1.215	895		1.215	895					0.486	342.028		0.486	341.217		0.486	352.277		0.486	341.033		0.486	351.563
0.974	792.5		1.2175	878.75		0.974	788.75		1.2175	896.25		1.2175	896.25					0.487	342.448		0.487	341.625		0.487	352.8		0.487	341.506		0.487	352.45
0.976	793.75		1.22	880		0.976	790		1.22	897.5		1.22	897.5					0.488	343.287		0.488	342.44		0.488	353.323		0.488	341.979		0.488	352.893
0.978	793.75		1.2225	882.5		0.978	791.25		1.2225	898.75		1.2225	898.75					0.489	343.707		0.489	343.255		0.489	353.845		0.489	342.452		0.489	353.78
0.98	795		1.225	883.75		0.98	792.5		1.225	900		1.225	900					0.49	344.127		0.49	343.663		0.49	354.368		0.49	342.925		0.49	354.223
0.982	797.5		1.2275	885		0.982	793.75		1.2275	900		1.2275	900					0.491	344.966		0.491	344.478		0.491	354.891		0.491	343.398		0.491	355.11
0.984	800		1.23	887.5		0.984	795		1.23	901.25		1.23	901.25					0.492	345.386		0.492	345.294		0.492	355.413		0.492	343.871		0.492	355.553
0.986	803.75		1.2325	887.5		0.986	796.25		1.2325	902.5		1.2325	902.5					0.493	345.805		0.493	345.701		0.493	355.936		0.493	344.344		0.493	355.997
0.988	806.25		1.235	888.75		0.988	797.5		1.235	905		1.235	902.5					0.494	346.225		0.494	346.517		0.494	356.459		0.494	344.817		0.494	356.44
0.99	808.75		1.2375	890		0.99	797.5		1.2375	907.5		1.2375	902.5					0.495	347.064		0.495	346.924		0.495	356.981		0.495	345.29		0.495	356.883
0.992	810		1.24	890		0.992	798.75		1.24	908.75		1.24	903.75					0.496	347.484		0.496	347.74		0.496	358.027		0.496	346.236		0.496	357.327
0.994	811.25		1.2425	891.25		0.994	800		1.2425	910		1.2425	905					0.497	348.323		0.497	348.555		0.497	359.072		0.497	346.709		0.497	357.77
0.996	811.25		1.245	892.5		0.996	801.25		1.245	910		1.245	905					0.498	348.743		0.498	348.963		0.498	360.117		0.498	347.182		0.498	358.213
0.998	812.5		1.2475	892.5		0.998	802.5		1.2475	910		1.2475	906.25					0.499	349.163		0.499	349.778		0.499	361.685		0.499	347.655		0.499	358.657
1	813.75		1.25	893.75		1	803.75		1.25	911.25		1.25	907.5					0.5	350.002		0.5	350.593		0.5	362.731		0.5	348.128		0.5	359.1
1.002	815		1.2525	895		1.002	805		1.2525	912.5		1.2525	910					0.501	350.422		0.501	351.001		0.501	363.776		0.501	349.074		0.501	359.543
1.004	816.25		1.255	896.25		1.004	806.25		1.255	912.5		1.255	912.5					0.502	350.841		0.502	351.816		0.502	364.821		0.502	349.547		0.502	359.987
1.006	816.25		1.2575	897.5		1.006	806.25		1.2575	912.5		1.2575	913.75					0.503	351.261		0.503	352.224		0.503	365.867		0.503	350.02		0.503	360.873
1.008	817.5		1.26	898.75		1.008	807.5		1.26	913.75		1.26	916.25					0.504	351.681		0.504	353.039		0.504	366.389		0.504	350.493		0.504	361.317
1.01	818.75		1.2625	900		1.01	808.75		1.2625	916.25		1.2625	917.5					0.505	352.1		0.505	353.447		0.505	366.912		0.505	350.966		0.505	361.76
1.012	820		1.265	900		1.012	811.25		1.265	917.5		1.265	917.5					0.506	352.52		0.506	353.855		0.506	367.435		0.506	351.912		0.506	362.647
1.014	821.25		1.2675	901.25		1.014	813.75		1.2675	920		1.2675	917.5					0.507	352.94		0.507	354.262		0.507	367.957		0.507	352.385		0.507	363.09
1.016	821.25		1.27	902.5		1.016	815		1.27	922.5		1.27	918.75					0.508	353.359		0.508	354.67		0.508	369.003		0.508	352.858		0.508	363.977
1.018	822.5		1.2725	902.5		1.018	817.5		1.2725	922.5		1.2725	920					0.509	353.779		0.509	355.485		0.509	369.525		0.509	353.331		0.509	364.42
1.02	823.75		1.275	903.75		1.02	820		1.275	923.75		1.275	920					0.51	354.199		0.51	355.893		0.51	370.048		0.51	353.804		0.51	364.863
1.022	825		1.2775	905		1.022	821.25		1.2775	925		1.2775	921.25					0.511	354.618		0.511	356.301		0.511	370.571		0.511	354.277		0.511	365.307
1.024	826.25		1.28	905		1.024	821.25		1.28	925		1.28	922.5					0.512	355.458		0.512	357.116		0.512	371.616		0.512	355.223		0.512	366.193
1.026	827.5		1.2825	907.5		1.026	822.5		1.2825	926.25		1.2825	923.75					0.513	355.877		0.513	357.524		0.513	372.139		0.513	355.696		0.513	366.637
1.028	828.75		1.285	910		1.028	822.5		1.285	927.5		1.285	925					0.514	356.717		0.514	357.931		0.514	373.184		0.514	356.169		0.514	367.08
1.03	830		1.2875	911.25		1.03	823.75		1.2875	927.5		1.2875	925					0.515	357.136		0.515	358.747		0.515	374.229		0.515	357.115		0.515	367.967
1.032	831.25		1.29	913.75		1.032	825		1.29	928.75		1.29	926.25					0.516	357.556		0.516	359.154		0.516	374.752		0.516	357.588		0.516	368.41
1.034	833.75		1.2925	915		1.034	826.25		1.2925	930		1.2925	927.5					0.517	358.395		0.517	359.97		0.517	375.797		0.517	358.061		0.517	368.853
1.036	835		1.295	916.25		1.036	826.25		1.295	930		1.295	927.5					0.518	358.815		0.518	360.377		0.518	376.32		0.518	359.007		0.518	369.297
1.038	837.5		1.2975	917.5		1.038	827.5		1.2975	931.25		1.2975	928.75					0.519	360.074		0.519	361.6		0.519	377.365		0.519	359.48		0.519	369.74
1.04	838.75		1.3	918.75		1.04	828.75		1.3	932.5		1.3	930					0.52	360.913		0.52	362.416		0.52	377.888		0.52	360.426		0.52	370.183
1.042	840		1.3025	920		1.042	830		1.3025	932.5		1.3025	931.25					0.521	361.753		0.521	363.639		0.521	378.411		0.521	360.899		0.521	370.627
1.044	841.25		1.305	920		1.044	830		1.305	933.75		1.305	932.5					0.522	363.012		0.522	364.454		0.522	378.933		0.522	361.372		0.522	371.513
1.046	841.25		1.3075	920		1.046	831.25		1.3075	935		1.3075	935					0.523	364.271		0.523	365.677		0.523	379.456		0.523	362.318		0.523	371.957
1.048	842.5		1.31	921.25		1.048	831.25		1.31	935		1.31	936.25					0.524	365.11		0.524	366.9		0.524	380.501		0.524	362.791		0.524	372.4
1.05	843.75		1.3125	922.5		1.05	832.5		1.3125	937.5		1.3125	937.5					0.525	365.949		0.525	367.715		0.525	381.024		0.525	363.264		0.525	372.843
1.052	845		1.315	925		1.052	835		1.315	938.75		1.315	937.5					0.526	367.208		0.526	368.938		0.526	381.547		0.526	364.21		0.526	373.287
1.054	846.25		1.3175	926.25		1.054	837.5		1.3175	940		1.3175	937.5					0.527	367.628		0.527	369.346		0.527	382.069		0.527	364.683		0.527	373.73
1.056	847.5		1.32	927.5		1.056	838.75		1.32	942.5		1.32	938.75					0.528	368.467		0.528	370.161		0.528	382.592		0.528	365.156		0.528	374.617
1.058	848.75		1.3225	930		1.058	841.25		1.3225	942.5		1.3225	940					0.529	368.887		0.529	370.569		0.529	383.115		0.529	365.629		0.529	375.06
1.06	850		1.325	932.5		1.06	843.75		1.325	943.75		1.325	940					0.53	369.307		0.53	370.977		0.53	384.16		0.53	366.102		0.53	375.503
1.062	851.25		1.3275	933.75		1.062	845		1.3275	945		1.3275	941.25					0.531	369.726		0.531	371.792		0.531	384.683		0.531	367.048		0.531	375.947
1.064	852.5		1.33	936.25		1.064	846.25		1.33	945		1.33	942.5					0.532	370.146		0.532	372.2		0.532	385.205		0.532	367.521		0.532	376.833
1.066	852.5		1.3325	937.5		1.066	846.25		1.3325	945		1.3325	942.5					0.533	370.985		0.533	373.015		0.533	385.728		0.533	367.994		0.533	377.277
1.068	853.75		1.335	937.5		1.068	847.5		1.335	946.25		1.335	943.75					0.534	371.405		0.534	373.423		0.534	386.773		0.534	368.467		0.534	377.72
1.07	855		1.3375	937.5		1.07	848.75		1.3375	947.5		1.3375	945					0.535	371.825		0.535	373.83		0.535	387.296		0.535	368.94		0.535	378.163
1.072	856.25		1.34	938.75		1.072	850		1.34	947.5		1.34	945					0.536	372.664		0.536	374.238		0.536	387.819		0.536	369.886		0.536	378.607
1.074	856.25		1.3425	940		1.074	850		1.3425	947.5		1.3425	945					0.537	373.084		0.537	375.053		0.537	388.341		0.537	370.832		0.537	379.493
1.076	857.5		1.345	940		1.076	851.25		1.345	948.75		1.345	946.25					0.538	373.503		0.538	375.461		0.538	389.387		0.538	371.305		0.538	379.937
1.078	857.5		1.3475	940		1.078	851.25		1.3475	950		1.3475	947.5					0.539	373.923		0.539	375.869		0.539	389.909		0.539	372.251		0.539	380.38
1.08	858.75		1.35	941.25		1.08	852.5		1.35	950		1.35	947.5					0.54	374.343		0.54	376.684		0.54	390.432		0.54	373.197		0.54	381.267
1.082	861.25		1.3525	942.5		1.082	853.75		1.3525	951.25		1.3525	948.75					0.541	375.182		0.541	377.092		0.541	390.955		0.541	373.67		0.541	381.71
1.084	863.75		1.355	943.75		1.084	856.25		1.355	952.5		1.355	950					0.542	375.602		0.542	377.499		0.542	392		0.542	374.616		0.542	382.153
1.086	865		1.3575	945		1.086	857.5		1.3575	952.5		1.3575	952.5					0.543	376.021		0.543	378.315		0.543	392.523		0.543	375.562		0.543	383.483
1.088	867.5		1.36	946.25		1.088	860		1.36	953.75		1.36	953.75					0.544	376.861		0.544	378.722		0.544	393.045		0.544	376.035		0.544	384.813
1.09	870		1.3625	947.5		1.09	861.25		1.3625	955		1.3625	955					0.545	377.28		0.545	379.538		0.545	393.568		0.545	376.508		0.545	386.143
1.092	871.25		1.365	947.5		1.092	862.5		1.365	957.5		1.365	955					0.546	378.12		0.546	379.945		0.546	394.091		0.546	376.981		0.546	387.473
1.094	872.5		1.3675	947.5		1.094	865		1.3675	960		1.3675	955					0.547	378.539		0.547	380.761		0.547	394.613		0.547	377.454		0.547	388.803
1.096	872.5		1.37	948.75		1.096	866.25		1.37	961.25		1.37	956.25					0.548	378.959		0.548	381.168		0.548	395.136		0.548	378.4		0.548	390.133
1.098	873.75		1.3725	951.25		1.098	868.75		1.3725	962.5		1.3725	957.5					0.549	379.798		0.549	381.984		0.549	395.659		0.549	378.873		0.549	391.463
1.1	875		1.375	952.5		1.1	870		1.375	962.5		1.375	957.5					0.55	380.218		0.55	382.391		0.55	396.181		0.55	379.346		0.55	392.793
1.102	876.25		1.3775	955		1.102	871.25		1.3775	962.5		1.3775	958.75					0.551	381.057		0.551	383.207		0.551	396.704		0.551	379.819		0.551	393.237
1.104	877.5		1.38	957.5		1.104	872.5		1.38	963.75		1.38	960					0.552	381.477		0.552	383.614		0.552	397.227		0.552	380.765		0.552	393.68
1.106	878.75		1.3825	957.5		1.106	872.5		1.3825	965		1.3825	961.25					0.553	382.316		0.553	384.022		0.553	397.749		0.553	382.184		0.553	394.123
1.108	880		1.385	958.75		1.108	873.75		1.385	965		1.385	962.5					0.554	382.736		0.554	384.43		0.554	398.272		0.554	383.13		0.554	394.567
1.11	881.25		1.3875	960		1.11	875		1.3875	965		1.3875	962.5					0.555	383.156		0.555	384.837		0.555	398.795		0.555	384.076		0.555	395.453
1.112	882.5		1.39	960		1.112	876.25		1.39	966.25		1.39	963.75					0.556	383.995		0.556	385.653		0.556	399.317		0.556	385.022		0.556	395.897
1.114	883.75		1.3925	961.25		1.114	876.25		1.3925	967.5		1.3925	965					0.557	384.415		0.557	386.06		0.557	399.317		0.557	385.968		0.557	396.34
1.116	883.75		1.395	962.5		1.116	877.5		1.395	967.5		1.395	967.5					0.558	385.254		0.558	386.468		0.558	399.84		0.558	387.387		0.558	396.783
1.118	885		1.3975	962.5		1.118	877.5		1.3975	968.75		1.3975	970					0.559	385.674		0.559	386.876		0.559	400.363		0.559	388.333		0.559	397.227
1.12	886.25		1.4	963.75		1.12	878.75		1.4	970		1.4	971.25					0.56	386.513		0.56	387.283		0.56	400.885		0.56	388.806		0.56	398.113
1.122	887.5		1.4025	965		1.122	880		1.4025	970		1.4025	972.5					0.561	387.352		0.561	388.099		0.561	401.408		0.561	389.279		0.561	398.557
1.124	887.5		1.405	965		1.124	881.25		1.405	971.25		1.405	972.5					0.562	388.192		0.562	388.506		0.562	401.931		0.562	389.752		0.562	399.443
1.126	888.75		1.4075	966.25		1.126	881.25		1.4075	972.5		1.4075	972.5					0.563	388.611		0.563	388.914		0.563	402.453		0.563	390.225		0.563	399.887
1.128	888.75		1.41	967.5		1.128	882.5		1.41	972.5		1.41	973.75					0.564	389.451		0.564	389.322		0.564	402.976		0.564	390.698		0.564	400.773
1.13	890		1.4125	968.75		1.13	883.75		1.4125	973.75		1.4125	975					0.565	390.29		0.565	389.729		0.565	403.499		0.565	391.171		0.565	401.217
1.132	893.75		1.415	970		1.132	885		1.415	975		1.415	977.5					0.566	391.129		0.566	390.545		0.566	404.544		0.566	391.644		0.566	402.103
1.134	896.25		1.4175	971.25		1.134	886.25		1.4175	976.25		1.4175	978.75					0.567	391.969		0.567	390.952		0.567	405.067		0.567	392.117		0.567	402.547
1.136	900		1.42	972.5		1.136	887.5		1.42	977.5		1.42	980					0.568	392.388		0.568	391.36		0.568	405.589		0.568	392.59		0.568	403.433
1.138	902.5		1.4225	973.75		1.138	888.75		1.4225	977.5		1.4225	980					0.569	392.808		0.569	391.768		0.569	406.112		0.569	393.063		0.569	403.877
1.14	906.25		1.425	975		1.14	890		1.425	978.75		1.425	981.25					0.57	393.647		0.57	392.175		0.57	406.635		0.57	393.536		0.57	404.763
1.142	907.5		1.4275	975		1.142	891.25		1.4275	980		1.4275	982.5					0.571	394.067		0.571	392.583		0.571	407.157		0.571	394.009		0.571	405.207
1.144	907.5		1.43	976.25		1.144	893.75		1.43	980		1.43	982.5					0.572	394.487		0.572	392.991		0.572	407.68		0.572	394.482		0.572	406.093
1.146	908.75		1.4325	977.5		1.146	895		1.4325	981.25		1.4325	983.75					0.573	395.326		0.573	393.398		0.573	408.725		0.573	395.428		0.573	406.537
1.148	908.75		1.435	977.5		1.148	897.5		1.435	982.5		1.435	985					0.574	395.746		0.574	393.806		0.574	409.248		0.574	395.901		0.574	407.423
1.15	910		1.4375	978.75		1.15	898.75		1.4375	985		1.4375	986.25					0.575	396.165		0.575	394.214		0.575	409.771		0.575	396.374		0.575	407.867
1.152	911.25		1.44	980		1.152	900		1.44	986.25		1.44	987.5					0.576	396.585		0.576	394.621		0.576	410.293		0.576	396.847		0.576	408.31
1.154	911.25		1.4425	980		1.154	900		1.4425	987.5		1.4425	987.5					0.577	397.005		0.577	395.029		0.577	410.816		0.577	397.32		0.577	408.753
1.156	912.5		1.445	981.25		1.156	901.25		1.445	987.5		1.445	988.75					0.578	397.424		0.578	395.844		0.578	411.861		0.578	397.793		0.578	409.197
1.158	912.5		1.4475	982.5		1.158	901.25		1.4475	987.5		1.4475	990					0.579	397.844		0.579	396.252		0.579	412.907		0.579	398.266		0.579	409.64
1.16	913.75		1.45	982.5		1.16	902.5		1.45	988.75		1.45	990					0.58	398.264		0.58	397.067		0.58	413.952		0.58	399.212		0.58	410.527
1.162	915		1.4525	982.5		1.162	905		1.4525	990		1.4525	991.25					0.581	398.683		0.581	397.475		0.581	414.997		0.581	399.685		0.581	410.97
1.164	916.25		1.455	983.75		1.164	907.5		1.455	990		1.455	992.5					0.582	399.103		0.582	398.29		0.582	416.043		0.582	400.158		0.582	411.413
1.166	916.25		1.4575	985		1.166	908.75		1.4575	990		1.4575	995					0.583	399.523		0.583	398.698		0.583	417.088		0.583	400.631		0.583	411.857
1.168	917.5		1.46	985		1.168	911.25		1.46	991.25		1.46	996.25					0.584	399.942		0.584	399.513		0.584	418.133		0.584	401.104		0.584	412.3
1.17	918.75		1.4625	985		1.17	913.75		1.4625	992.5		1.4625	997.5					0.585	400.362		0.585	399.921		0.585	419.179		0.585	401.577		0.585	412.743
1.172	921.25		1.465	986.25		1.172	915		1.465	992.5		1.465	998.75					0.586	401.201		0.586	400.329		0.586	419.701		0.586	402.05		0.586	413.187
1.174	923.75		1.4675	987.5		1.174	916.25		1.4675	992.5		1.4675	1000					0.587	401.621		0.587	401.144		0.587	420.224		0.587	402.523		0.587	413.63
1.176	926.25		1.47	987.5		1.176	916.25		1.47	993.75		1.47	1000					0.588	402.041		0.588	401.552		0.588	420.747		0.588	402.996		0.588	414.517
1.178	928.75		1.4725	990		1.178	917.5		1.4725	995		1.4725	1001.25					0.589	402.46		0.589	402.367		0.589	421.269		0.589	403.469		0.589	414.96
1.18	931.25		1.475	992.5		1.18	918.75		1.475	995		1.475	1002.5					0.59	402.88		0.59	402.775		0.59	421.792		0.59	403.942		0.59	415.403
1.182	932.5		1.4775	993.75		1.182	920		1.4775	996.25		1.4775	1003.75					0.591	403.719		0.591	403.59		0.591	422.315		0.591	404.415		0.591	415.847
1.184	932.5		1.48	996.25		1.184	921.25		1.48	997.5		1.48	1005					0.592	404.139		0.592	403.998		0.592	422.837		0.592	404.888		0.592	416.29
1.186	933.75		1.4825	997.5		1.186	921.25		1.4825	998.75		1.4825	1005					0.593	404.559		0.593	404.405		0.593	423.36		0.593	405.361		0.593	416.733
1.188	933.75		1.485	997.5		1.188	922.5		1.485	1000		1.485	1006.25					0.594	404.978		0.594	404.813		0.594	423.883		0.594	405.834		0.594	417.62
1.19	935		1.4875	997.5		1.19	923.75		1.4875	1001.25		1.4875	1007.5					0.595	405.398		0.595	405.221		0.595	424.405		0.595	406.307		0.595	418.063
1.192	936.25		1.49	998.75		1.192	925		1.49	1002.5		1.49	1007.5					0.596	405.818		0.596	405.628		0.596	424.928		0.596	406.78		0.596	418.507
1.194	937.5		1.4925	1000		1.194	926.25		1.4925	1002.5		1.4925	1008.75					0.597	406.237		0.597	406.036		0.597	425.451		0.597	407.726		0.597	418.95
1.196	937.5		1.495	1000		1.196	926.25		1.495	1003.75		1.495	1010					0.598	406.657		0.598	406.444		0.598	426.496		0.598	408.199		0.598	419.393
1.198	938.75		1.4975	1000		1.198	927.5		1.4975	1005		1.4975	1012.5					0.599	407.077		0.599	406.851		0.599	427.019		0.599	408.672		0.599	420.28
1.2	940		1.5	1001.25		1.2	928.75		1.5	1005		1.5	1013.75					0.6	407.496		0.6	407.259		0.6	427.541		0.6	409.145		0.6	420.723
1.202	941.25		1.5025	1001.25		1.202	930		1.5025	1006.25		1.5025	1015					0.601	407.916		0.601	407.667		0.601	428.064		0.601	409.618		0.601	421.167
1.204	941.25		1.505	1002.5		1.204	931.25		1.505	1007.5		1.505	1015					0.602	408.755					0.602	428.587		0.602	410.091		0.602	421.61
1.206	942.5		1.5075	1002.5		1.206	932.5		1.5075	1008.75		1.5075	1016.25					0.603	410.014					0.603	429.632		0.603	411.037		0.603	422.053
1.208	942.5		1.51	1002.5		1.208	933.75		1.51	1010		1.51	1017.5					0.604	410.854					0.604	430.155		0.604	411.51		0.604	422.497
1.21	943.75		1.5125	1003.75		1.21	935		1.5125	1010		1.5125	1018.75					0.605	412.113					0.605	430.677		0.605	411.983		0.605	423.383
1.212	945		1.515	1005		1.212	936.25		1.515	1011.25		1.515	1020					0.606	412.952					0.606	431.723		0.606	412.929		0.606	423.827
1.214	946.25		1.5175	1007.5		1.214	937.5		1.5175	1012.5		1.5175	1020					0.607	413.791					0.607	432.768		0.607	413.402		0.607	424.27
1.216	947.5		1.52	1008.75		1.216	940		1.52	1012.5		1.52	1021.25					0.608	415.05					0.608	433.291		0.608	413.875		0.608	424.713
1.218	948.75		1.5225	1010		1.218	941.25		1.5225	1012.5		1.5225	1022.5					0.609	415.89					0.609	433.813		0.609	414.821		0.609	425.157
1.22	950		1.525	1010		1.22	942.5		1.525	1013.75		1.525	1022.5					0.61	416.309					0.61	434.859		0.61	415.294		0.61	425.6
1.222	951.25		1.5275	1010		1.222	943.75		1.5275	1015		1.5275	1022.5					0.611	416.729					0.611	435.381		0.611	416.24		0.611	426.043
1.224	953.75		1.53	1011.25		1.224	945		1.53	1015		1.53	1023.75					0.612	417.149					0.612	435.904		0.612	416.713		0.612	426.487
1.226	955		1.5325	1012.5		1.226	945		1.5325	1015		1.5325	1025					0.613	417.988					0.613	436.427		0.613	417.186		0.613	427.373
1.228	957.5		1.535	1013.75		1.228	946.25		1.535	1016.25		1.535	1025					0.614	418.408					0.614	436.949		0.614	418.132		0.614	427.817
1.23	958.75		1.5375	1015		1.23	947.5		1.5375	1017.5		1.5375	1025					0.615	418.827					0.615	436.949		0.615	418.605		0.615	428.26
1.232	960		1.54	1016.25		1.232	950		1.54	1017.5		1.54	1026.25					0.616	419.247					0.616	437.472		0.616	419.078		0.616	428.703
1.234	960		1.5425	1017.5		1.234	951.25		1.5425	1017.5		1.5425	1027.5					0.617	419.667					0.617	437.995		0.617	420.024		0.617	429.147
1.236	961.25		1.545	1017.5		1.236	953.75		1.545	1018.75		1.545	1030											0.618	438.517		0.618	420.497		0.618	429.59
1.238	961.25		1.5475	1018.75		1.238	955		1.5475	1020		1.5475	1031.25											0.619	439.04		0.619	420.97		0.619	430.033
1.24	962.5		1.55	1020		1.24	957.5		1.55	1020		1.55	1032.5											0.62	439.563		0.62	421.443		0.62	430.477
1.242	963.75		1.5525	1020		1.242	958.75		1.5525	1021.25		1.5525	1032.5											0.621	440.085		0.621	421.916		0.621	430.92
1.244	963.75		1.555	1021.25		1.244	958.75		1.555	1022.5		1.555	1033.75											0.622	441.131		0.622	422.389		0.622	431.807
1.246	965		1.5575	1022.5		1.246	960		1.5575	1023.75		1.5575	1035											0.623	441.653		0.623	422.862		0.623	432.25
1.248	965		1.56	1022.5		1.248	960		1.56	1025		1.56	1035											0.624	442.176		0.624	423.335		0.624	432.693
1.25	966.25		1.5625	1023.75		1.25	961.25		1.5625	1025		1.5625	1036.25											0.625	443.221		0.625	423.808		0.625	433.137
1.252	967.5		1.565	1025		1.252	962.5		1.565	1026.25		1.565	1036.25											0.626	443.744		0.626	424.281		0.626	434.467
1.254	968.75		1.5675	1026.25		1.254	963.75		1.5675	1027.5		1.5675	1037.5											0.627	444.267		0.627	424.754		0.627	435.797
1.256	970		1.57	1027.5		1.256	963.75		1.57	1027.5		1.57	1037.5											0.628	444.789		0.628	425.227		0.628	437.127
1.258	971.25		1.5725	1027.5		1.258	965		1.5725	1028.75		1.5725	1038.75											0.629	445.312		0.629	425.7		0.629	438.013
1.26	972.5		1.575	1028.75		1.26	966.25		1.575	1030		1.575	1040											0.63	446.357		0.63	426.646		0.63	439.343
1.262	973.75		1.5775	1030		1.262	967.5		1.5775	1030		1.5775	1040											0.631	446.88		0.631	427.119		0.631	440.673
1.264	975		1.58	1031.25		1.264	967.5		1.58	1031.25		1.58	1041.25											0.632	447.403		0.632	427.592		0.632	442.003
1.266	975		1.5825	1032.5		1.266	968.75		1.5825	1031.25		1.5825	1042.5											0.633	448.448		0.633	428.065		0.633	443.333
1.268	976.25		1.585	1033.75		1.268	968.75		1.585	1032.5		1.585	1042.5											0.634	448.971		0.634	428.538
1.27	977.5		1.5875	1035		1.27	970		1.5875	1032.5		1.5875	1042.5											0.635	449.493		0.635	429.484
1.272	980		1.59	1036.25		1.272	971.25		1.59	1032.5		1.59	1043.75											0.636	450.016		0.636	430.903
1.274	981.25		1.5925	1037.5		1.274	972.5		1.5925	1033.75		1.5925	1045											0.637	450.539		0.637	431.849
1.276	983.75		1.595	1037.5		1.276	973.75		1.595	1035		1.595	1047.5											0.638	451.061		0.638	433.268
1.278	985		1.5975	1037.5		1.278	975		1.5975	1036.25		1.5975	1050											0.639	451.584		0.639	434.214
1.28	987.5		1.6	1038.75		1.28	976.25		1.6	1037.5		1.6	1051.25											0.64	452.107		0.64	435.633
1.282	988.75		1.6025	1040		1.282	977.5		1.6025	1037.5		1.6025	1051.25											0.641	452.629		0.641	436.579
1.284	988.75		1.605	1040		1.284	978.75		1.605	1038.75		1.605	1052.5											0.642	453.152		0.642	437.998
1.286	990		1.6075	1040		1.286	980		1.6075	1040		1.6075	1052.5											0.643	453.675		0.643	438.944
1.288	990		1.61	1041.25		1.288	981.25		1.61	1040		1.61	1052.5											0.644	454.197		0.644	439.417
1.29	991.25		1.6125	1042.5		1.29	982.5		1.6125	1040		1.6125	1053.75											0.645	454.72		0.645	439.89
1.292	992.5		1.615	1045		1.292	983.75		1.615	1041.25		1.615	1055											0.646	455.243		0.646	440.363
1.294	993.75		1.6175	1046.25		1.294	985		1.6175	1042.5		1.6175	1055											0.647	455.765		0.647	440.836
1.296	995		1.62	1047.5		1.296	987.5		1.62	1042.5		1.62	1056.25											0.648	456.288		0.648	441.782
1.298	996.25		1.6225	1047.5		1.298	988.75		1.6225	1042.5		1.6225	1057.5											0.649	456.811		0.649	442.255
1.3	997.5		1.625	1048.75		1.3	990		1.625	1042.5		1.625	1058.75											0.65	457.333		0.65	442.728
1.302	998.75		1.6275	1050		1.302	991.25		1.6275	1043.75		1.6275	1060											0.651	457.856		0.651	443.201
1.304	998.75		1.63	1050		1.304	991.25		1.63	1043.75		1.63	1061.25											0.652	458.379		0.652	443.674
1.306	1000		1.6325	1050		1.306	992.5		1.6325	1045		1.6325	1062.5											0.653	458.901		0.653	444.147
1.308	1000		1.635	1051.25		1.308	992.5		1.635	1045		1.635	1062.5											0.654	459.424		0.654	444.62
1.31	1001.25		1.6375	1052.5		1.31	993.75		1.6375	1045		1.6375	1062.5											0.655	459.947		0.655	445.093
1.312	1002.5		1.64	1052.5		1.312	995		1.64	1046.25		1.64	1063.75											0.656	460.469		0.656	445.566
1.314	1005		1.6425	1053.75		1.314	996.25		1.6425	1047.5		1.6425	1065											0.657	460.992		0.657	446.039
1.316	1006.25		1.645	1055		1.316	997.5		1.645	1047.5		1.645	1066.25											0.658	461.515		0.658	446.512
1.318	1008.75		1.6475	1055		1.318	998.75		1.6475	1047.5		1.6475	1067.5											0.659	462.037		0.659	446.985
1.32	1010		1.65	1056.25		1.32	1000		1.65	1048.75		1.65	1068.75											0.66	462.56		0.66	447.458
1.322	1011.25		1.6525	1057.5		1.322	1001.25		1.6525	1050		1.6525	1070											0.661	463.605		0.661	447.931
1.324	1013.75		1.655	1057.5		1.324	1001.25		1.655	1052.5		1.655	1070											0.662	464.651		0.662	448.404
1.326	1015		1.6575	1057.5		1.326	1002.5		1.6575	1053.75		1.6575	1071.25											0.663	465.696		0.663	449.35
1.328	1017.5		1.66	1058.75		1.328	1002.5		1.66	1055		1.66	1072.5											0.664	466.741		0.664	449.823
1.33	1018.75		1.6625	1060		1.33	1003.75		1.6625	1055		1.6625	1073.75											0.665	467.787		0.665	450.296
1.332	1020		1.665	1062.5		1.332	1005		1.665	1055		1.665	1075											0.666	468.832		0.666	450.769
1.334	1020		1.6675	1065		1.334	1007.5		1.6675	1056.25		1.6675	1075											0.667	469.877		0.667	451.242
1.336	1021.25		1.67	1066.25		1.336	1008.75		1.67	1056.25		1.67	1076.25											0.668	470.923		0.668	451.715
1.338	1021.25		1.6725	1067.5		1.338	1011.25		1.6725	1057.5		1.6725	1077.5											0.669	471.445		0.669	452.188
1.34	1022.5		1.675	1067.5		1.34	1012.5		1.675	1057.5		1.675	1077.5											0.67	471.968		0.67	452.661
1.342	1023.75		1.6775	1067.5		1.342	1013.75		1.6775	1057.5		1.6775	1077.5											0.671	472.491		0.671	453.134
1.344	1025		1.68	1068.75		1.344	1013.75		1.68	1058.75		1.68	1078.75											0.672	473.013		0.672	454.08
1.346	1025		1.6825	1070		1.346	1015		1.6825	1060		1.6825	1080											0.673	473.013		0.673	454.553
1.348	1026.25		1.685	1070		1.348	1015		1.685	1060		1.685	1080											0.674	473.536		0.674	455.026
1.35	1027.5		1.6875	1070		1.35	1016.25		1.6875	1060		1.6875	1080											0.675	474.059		0.675	455.499
1.352	1028.75		1.69	1071.25		1.352	1017.5		1.69	1061.25		1.69	1081.25											0.676	474.581		0.676	455.972
1.354	1028.75		1.6925	1072.5		1.354	1018.75		1.6925	1062.5		1.6925	1082.5											0.677	475.104		0.677	456.445
1.356	1030		1.695	1072.5		1.356	1018.75		1.695	1065		1.695	1085											0.678	475.627		0.678	456.918
1.358	1030		1.6975	1073.75		1.358	1020		1.6975	1067.5		1.6975	1086.25											0.679	476.149		0.679	457.391
1.36	1031.25		1.7	1075		1.36	1021.25		1.7	1068.75		1.7	1087.5											0.68	476.672		0.68	457.391
1.362	1032.5		1.7025	1076.25		1.362	1022.5		1.7025	1070		1.7025	1087.5											0.681	476.672		0.681	457.864
1.364	1033.75		1.705	1077.5		1.364	1022.5		1.705	1070		1.705	1088.75											0.682	477.195		0.682	458.337
1.366	1033.75		1.7075	1080		1.366	1023.75		1.7075	1070		1.7075	1090											0.683	477.717		0.683	458.81
1.368	1035		1.71	1081.25		1.368	1023.75		1.71	1071.25		1.71	1090											0.684	478.24		0.684	459.283
1.37	1036.25		1.7125	1081.25		1.37	1025		1.7125	1072.5		1.7125	1090											0.685	478.763		0.685	459.756
1.372	1037.5		1.715	1082.5		1.372	1026.25		1.715	1072.5		1.715	1091.25											0.686	479.285		0.686	460.229
1.374	1038.75		1.7175	1082.5		1.374	1027.5		1.7175	1072.5		1.7175	1092.5											0.687	479.808		0.687	460.702
1.376	1038.75		1.72	1082.5		1.376	1028.75		1.72	1073.75		1.72	1092.5											0.688	480.331		0.688	461.648
1.378	1040		1.7225	1083.75		1.378	1030		1.7225	1075		1.7225	1092.5											0.689	480.853		0.689	462.121
1.38	1041.25		1.725	1085		1.38	1032.5		1.725	1075		1.725	1092.5											0.69	481.376		0.69	462.594
1.382	1042.5		1.7275	1085		1.382	1033.75		1.7275	1075		1.7275	1093.75											0.691	481.899		0.691	463.067
1.384	1045		1.73	1086.25		1.384	1035		1.73	1076.25		1.73	1093.75											0.692	482.421		0.692	463.54
1.386	1046.25		1.7325	1087.5		1.386	1036.25		1.7325	1077.5		1.7325	1095											0.693	482.944		0.693	464.013
1.388	1048.75		1.735	1087.5		1.388	1037.5		1.735	1077.5		1.735	1097.5											0.694	483.467		0.694	464.486
1.39	1050		1.7375	1087.5		1.39	1038.75		1.7375	1077.5		1.7375	1098.75											0.695	483.989		0.695	465.432
1.392	1051.25		1.74	1088.75		1.392	1040		1.74	1078.75		1.74	1100											0.696	484.512		0.696	465.905
1.394	1051.25		1.7425	1090		1.394	1041.25		1.7425	1080		1.7425	1100											0.697	485.035		0.697	466.378
1.396	1052.5		1.745	1091.25		1.396	1041.25		1.745	1081.25		1.745	1101.25											0.698	485.035		0.698	466.851
1.398	1052.5		1.7475	1092.5		1.398	1042.5		1.7475	1082.5		1.7475	1102.5											0.699	485.557		0.699	467.324
1.4	1053.75		1.75	1093.75		1.4	1043.75		1.75	1082.5		1.75	1102.5											0.7	486.08		0.7	467.797
1.402	1055		1.7525	1095		1.402	1045		1.7525	1083.75		1.7525	1103.75											0.701	486.603		0.701	468.743
1.404	1056.25		1.755	1095		1.404	1045		1.755	1085		1.755	1103.75											0.702	487.125		0.702	469.216
1.406	1057.5		1.7575	1096.25		1.406	1046.25		1.7575	1086.25		1.7575	1105											0.703	488.171		0.703	469.689
1.408	1058.75		1.76	1097.5		1.408	1046.25		1.76	1087.5		1.76	1105											0.704	488.693		0.704	470.162
1.41	1060		1.7625	1097.5		1.41	1047.5		1.7625	1087.5		1.7625	1106.25											0.705	489.216		0.705	470.635
1.412	1061.25		1.765	1098.75		1.412	1048.75		1.765	1088.75		1.765	1107.5											0.706	490.261		0.706	471.108
1.414	1062.5		1.7675	1098.75		1.414	1050		1.7675	1090		1.7675	1107.5											0.707	491.307		0.707	472.054
1.416	1065		1.77	1100		1.416	1052.5		1.77	1090		1.77	1108.75											0.708	491.829		0.708	472.527
1.418	1066.25		1.7725	1101.25		1.418	1053.75		1.7725	1090		1.7725	1110											0.709	492.352		0.709	473
1.42	1067.5		1.775	1102.5		1.42	1055		1.775	1091.25		1.775	1110											0.71	493.397
1.422	1068.75		1.7775	1102.5		1.422	1056.25		1.7775	1092.5		1.7775	1111.25											0.711	493.92
1.424	1068.75		1.78	1103.75		1.424	1056.25		1.78	1092.5		1.78	1112.5											0.712	494.443
1.426	1070		1.7825	1105		1.426	1057.5		1.7825	1092.5		1.7825	1112.5											0.713	495.488
1.428	1070		1.785	1105		1.428	1057.5		1.785	1092.5		1.785	1113.75											0.714	496.011
1.43	1071.25		1.7875	1105		1.43	1058.75		1.7875	1093.75		1.7875	1115											0.715	496.533
1.432	1072.5		1.79	1106.25		1.432	1060		1.79	1093.75		1.79	1115											0.716	497.056
1.434	1073.75		1.7925	1107.5		1.434	1062.5		1.7925	1095		1.7925	1116.25											0.717	497.579
1.436	1073.75		1.795	1108.75		1.436	1063.75		1.795	1096.25		1.795	1117.5											0.718	498.624
1.438	1075		1.7975	1110		1.438	1066.25		1.7975	1097.5		1.7975	1117.5											0.719	499.147
1.44	1076.25		1.8	1111.25		1.44	1067.5		1.8	1098.75		1.8	1118.75											0.72	499.669
1.442	1077.5		1.8025	1112.5		1.442	1068.75		1.8025	1100		1.8025	1120											0.721	500.192
1.444	1077.5		1.805	1113.75		1.444	1068.75		1.805	1100		1.805	1120											0.722	500.715
1.446	1078.75		1.8075	1115		1.446	1070		1.8075	1100		1.8075	1121.25											0.723	501.237
1.448	1078.75		1.81	1116.25		1.448	1070		1.81	1101.25		1.81	1122.5											0.724	502.283
1.45	1080		1.8125	1117.5		1.45	1071.25		1.8125	1102.5		1.8125	1122.5											0.725	502.805
1.452	1081.25		1.815	1117.5		1.452	1071.25		1.815	1102.5		1.815	1123.75											0.726	503.328
1.454	1081.25		1.8175	1117.5		1.454	1072.5		1.8175	1102.5		1.8175	1125											0.727	503.851
1.456	1082.5		1.82	1118.75		1.456	1072.5		1.82	1103.75		1.82	1125											0.728	504.373
1.458	1082.5		1.8225	1118.75		1.458	1073.75		1.8225	1103.75		1.8225	1125											0.729	504.896
1.46	1083.75		1.825	1120		1.46	1073.75		1.825	1105		1.825	1126.25											0.73	505.419
1.462	1085		1.8275	1120		1.462	1075		1.8275	1105		1.8275	1127.5											0.731	505.419
1.464	1087.5		1.83	1120		1.464	1076.25		1.83	1105		1.83	1127.5											0.732	505.941
1.466	1088.75		1.8325	1120		1.466	1077.5		1.8325	1105		1.8325	1130											0.733	506.464
1.468	1091.25		1.835	1121.25		1.468	1078.75		1.835	1106.25		1.835	1131.25											0.734	506.987
1.47	1092.5		1.8375	1122.5		1.47	1081.25		1.8375	1107.5		1.8375	1132.5											0.735	507.509
1.472	1093.75		1.84	1122.5		1.472	1082.5		1.84	1107.5		1.84	1135											0.736	508.032
1.474	1093.75		1.8425	1122.5		1.474	1083.75		1.8425	1108.75		1.8425	1135											0.737	508.555
1.476	1095		1.845	1123.75		1.476	1085		1.845	1110		1.845	1136.25											0.738	509.077
1.478	1096.25		1.8475	1125		1.478	1086.25		1.8475	1111.25		1.8475	1136.25											0.739	509.077
1.48	1096.25		1.85	1125		1.48	1087.5		1.85	1112.5		1.85	1136.25											0.74	509.6
1.482	1097.5		1.8525	1126.25		1.482	1088.75		1.8525	1112.5		1.8525	1137.5											0.741	510.123
1.484	1098.75		1.855	1127.5		1.484	1088.75		1.855	1112.5		1.855	1137.5											0.742	510.645
1.486	1100		1.8575	1128.75		1.486	1090		1.8575	1113.75		1.8575	1137.5											0.743	511.168
1.488	1100		1.86	1130		1.488	1090		1.86	1113.75		1.86	1138.75											0.744	512.213
1.49	1101.25		1.8625	1130		1.49	1091.25		1.8625	1115		1.8625	1138.75											0.745	513.259
1.492	1101.25		1.865	1130		1.492	1091.25		1.865	1115		1.865	1138.75											0.746	514.304
1.494	1102.5		1.8675	1131.25		1.494	1092.5		1.8675	1115		1.8675	1140											0.747	515.349
1.496	1102.5		1.87	1131.25		1.496	1092.5		1.87	1116.25		1.87	1140											0.748	515.872
1.498	1103.75		1.8725	1132.5		1.498	1093.75		1.8725	1116.25		1.8725	1141.25											0.749	516.917
1.5	1103.75		1.875	1132.5		1.5	1093.75		1.875	1117.5		1.875	1142.5											0.75	517.963
1.502	1105		1.8775	1132.5		1.502	1095		1.8775	1117.5		1.8775	1143.75											0.751	519.008
1.504	1105		1.88	1133.75		1.504	1096.25		1.88	1117.5		1.88	1145											0.752	519.531
1.506	1106.25		1.8825	1135		1.506	1096.25		1.8825	1117.5		1.8825	1146.25											0.753	520.053
1.508	1106.25		1.885	1135		1.508	1097.5		1.885	1117.5		1.885	1147.5											0.754	520.053
1.51	1107.5		1.8875	1135		1.51	1098.75		1.8875	1118.75		1.8875	1148.75											0.755	520.576
1.512	1108.75		1.89	1136.25		1.512	1100		1.89	1118.75		1.89	1150											0.756	521.099
1.514	1111.25		1.8925	1137.5		1.514	1100		1.8925	1120		1.8925	1150											0.757	521.621
1.516	1112.5		1.895	1137.5		1.516	1101.25		1.895	1120		1.895	1151.25											0.758	521.621
1.518	1115		1.8975	1137.5		1.518	1101.25		1.8975	1120		1.8975	1152.5											0.759	522.144
1.52	1116.25		1.9	1138.75		1.52	1102.5		1.9	1121.25		1.9	1152.5											0.76	522.667
1.522	1116.25		1.9025	1138.75		1.522	1102.5		1.9025	1122.5		1.9025	1152.5
1.524	1117.5		1.905	1138.75		1.524	1103.75		1.905	1122.5		1.905	1152.5
1.526	1117.5		1.9075	1138.75		1.526	1103.75		1.9075	1122.5		1.9075	1153.75
1.528	1118.75		1.91	1138.75		1.528	1105		1.91	1123.75		1.91	1153.75
1.53	1118.75		1.9125	1140		1.53	1105		1.9125	1123.75		1.9125	1155
1.532	1120		1.915	1140		1.532	1106.25		1.915	1125		1.915	1155
1.534	1120		1.9175	1140		1.534	1107.5		1.9175	1125		1.9175	1156.25
1.536	1121.25		1.92	1141.25		1.536	1110		1.92	1125		1.92	1157.5
1.538	1121.25		1.9225	1141.25		1.538	1111.25		1.9225	1125		1.9225	1157.5
1.54	1122.5		1.925	1141.25		1.54	1112.5		1.925	1125		1.925	1157.5
1.542	1123.75		1.9275	1141.25		1.542	1113.75		1.9275	1126.25		1.9275	1158.75
1.544	1125		1.93	1141.25		1.544	1113.75		1.93	1126.25		1.93	1158.75
1.546	1125		1.9325	1141.25		1.546	1115		1.9325	1126.25		1.9325	1160
1.548	1126.25		1.935	1141.25		1.548	1115		1.935	1127.5		1.935	1160
1.55	1127.5		1.9375	1141.25		1.55	1116.25		1.9375	1127.5		1.9375	1161.25
1.552	1128.75		1.94	1141.25		1.552	1116.25		1.94	1127.5		1.94	1162.5
1.554	1131.25		1.9425	1141.25		1.554	1117.5		1.9425	1127.5		1.9425	1163.75
1.556	1132.5		1.945	1142.5		1.556	1117.5		1.945	1127.5		1.945	1163.75
1.558	1135		1.9475	1142.5		1.558	1118.75		1.9475	1128.75		1.9475	1165
1.56	1136.25		1.95	1142.5		1.56	1118.75		1.95	1128.75		1.95	1165
1.562	1136.25		1.9525	1142.5		1.562	1120		1.9525	1128.75		1.9525	1166.25
1.564	1137.5		1.955	1142.5		1.564	1121.25		1.955	1130		1.955	1167.5
1.566	1137.5		1.9575	1141.25		1.566	1121.25		1.9575	1130		1.9575	1167.5
1.568	1138.75		1.96	1141.25		1.568	1122.5		1.96	1130		1.96	1168.75
1.57	1138.75		1.9625	1141.25		1.57	1123.75		1.9625	1130		1.9625	1168.75
1.572	1140		1.965	1140		1.572	1125		1.965	1130		1.965	1170
1.574	1140		1.9675	1140		1.574	1126.25		1.9675	1131.25		1.9675	1170
1.576	1141.25		1.97	1140		1.576	1126.25		1.97	1131.25		1.97	1170
1.578	1141.25		1.9725	1140		1.578	1127.5		1.9725	1132.5		1.9725	1171.25
1.58	1142.5		1.975	1140		1.58	1128.75		1.975	1132.5		1.975	1172.5
1.582	1142.5		1.9775	1138.75		1.582	1130		1.9775	1132.5		1.9775	1172.5
1.584	1143.75		1.98	1138.75		1.584	1131.25		1.98	1133.75		1.98	1173.75
1.586	1143.75		1.9825	1138.75		1.586	1131.25		1.9825	1135		1.9825	1175
1.588	1145		1.985	1137.5		1.588	1132.5		1.985	1135		1.985	1175
1.59	1145		1.9875	1137.5		1.59	1133.75		1.9875	1135		1.9875	1175
1.592	1145		1.99	1137.5		1.592	1133.75		1.99	1136.25		1.99	1176.25
1.594	1146.25		1.9925	1135		1.594	1135		1.9925	1137.5		1.9925	1176.25
1.596	1146.25		1.995	1132.5		1.596	1135		1.995	1137.5		1.995	1177.5
1.598	1147.5		1.9975	1131.25		1.598	1136.25		1.9975	1137.5		1.9975	1177.5
1.6	1147.5		2	1128.75		1.6	1136.25		2	1138.75		2	1177.5
1.602	1148.75		2.0025	1127.5		1.602	1137.5		2.0025	1140		2.0025	1177.5
1.604	1150		2.005	1127.5		1.604	1137.5		2.005	1140		2.005	1177.5
1.606	1150		2.0075	1127.5		1.606	1138.75		2.0075	1140		2.0075	1178.75
1.608	1151.25		2.01	1126.25		1.608	1138.75		2.01	1141.25		2.01	1178.75
1.61	1152.5					1.61	1140		2.0125	1141.25		2.0125	1180
1.612	1153.75					1.612	1140		2.015	1142.5		2.015	1180
1.614	1155					1.614	1141.25		2.0175	1142.5		2.0175	1180
1.616	1156.25					1.616	1141.25		2.02	1142.5		2.02	1181.25
1.618	1157.5					1.618	1142.5		2.0225	1143.75		2.0225	1181.25
1.62	1158.75					1.62	1142.5		2.025	1145		2.025	1182.5
1.622	1158.75					1.622	1145		2.0275	1145		2.0275	1182.5
1.624	1160					1.624	1146.25		2.03	1146.25		2.03	1182.5
1.626	1160					1.626	1148.75		2.0325	1147.5		2.0325	1182.5
1.628	1161.25					1.628	1150		2.035	1147.5		2.035	1183.75
1.63	1161.25					1.63	1152.5		2.0375	1148.75		2.0375	1185
1.632	1161.25					1.632	1152.5		2.04	1150		2.04	1185
1.634	1161.25					1.634	1153.75		2.0425	1150		2.0425	1185
1.636	1162.5					1.636	1153.75		2.045	1150		2.045	1185
1.638	1162.5					1.638	1155		2.0475	1151.25		2.0475	1185
1.64	1162.5					1.64	1155		2.05	1151.25		2.05	1185
1.642	1162.5					1.642	1156.25		2.0525	1152.5		2.0525	1186.25
1.644	1162.5					1.644	1156.25		2.055	1152.5		2.055	1186.25
1.646	1163.75					1.646	1157.5		2.0575	1152.5		2.0575	1186.25
1.648	1163.75					1.648	1157.5		2.06	1153.75		2.06	1186.25
1.65	1163.75					1.65	1158.75		2.0625	1155		2.0625	1186.25
1.652	1165					1.652	1160		2.065	1155		2.065	1187.5
1.654	1165					1.654	1160		2.0675	1155		2.0675	1187.5
1.656	1166.25					1.656	1161.25		2.07	1156.25		2.07	1187.5
1.658	1166.25					1.658	1161.25		2.0725	1156.25		2.0725	1187.5
1.66	1167.5					1.66	1162.5		2.075	1157.5		2.075	1187.5
1.662	1167.5					1.662	1163.75		2.0775	1157.5		2.0775	1187.5
1.664	1167.5					1.664	1163.75		2.08	1157.5		2.08	1187.5
1.666	1168.75					1.666	1165		2.0825	1157.5		2.0825	1187.5
1.668	1168.75					1.668	1165		2.085	1158.75		2.085	1187.5
1.67	1168.75					1.67	1166.25		2.0875	1160		2.0875	1186.25
1.672	1168.75					1.672	1167.5		2.09	1160		2.09	1186.25
1.674	1168.75					1.674	1168.75		2.0925	1160		2.0925	1186.25
1.676	1170					1.676	1168.75		2.095	1161.25		2.095	1185
1.678	1170					1.678	1170		2.0975	1162.5		2.0975	1185
1.68	1170					1.68	1171.25		2.1	1162.5		2.1	1185
1.682	1170					1.682	1172.5					2.1025	1185
1.684	1170					1.684	1172.5					2.105	1183.75
1.686	1170					1.686	1173.75					2.1075	1182.5
1.688	1170					1.688	1173.75					2.11	1182.5
1.69	1170					1.69	1175					2.1125	1182.5
1.692	1170					1.692	1175					2.115	1182.5
1.694	1170					1.694	1176.25					2.1175	1181.25
1.696	1168.75					1.696	1176.25					2.12	1181.25
1.698	1168.75					1.698	1177.5					2.1225	1181.25
1.7	1168.75					1.7	1177.5					2.125	1180
1.702	1168.75					1.702	1178.75					2.1275	1180
1.704	1167.5					1.704	1178.75					2.13	1180
1.706	1167.5					1.706	1180
1.708	1166.25					1.708	1180
1.71	1166.25					1.71	1181.25
1.712	1166.25					1.712	1182.5
1.714	1166.25					1.714	1183.75
1.716	1165					1.716	1183.75
1.718	1165					1.718	1185
1.72	1165					1.72	1186.25
1.722	1163.75					1.722	1187.5
1.724	1163.75					1.724	1187.5
1.726	1162.5					1.726	1188.75
1.728	1162.5					1.728	1188.75
1.73	1161.25					1.73	1190
						1.732	1190
						1.734	1191.25
						1.736	1191.25
						1.738	1192.5
						1.74	1192.5
						1.742	1192.5
						1.744	1192.5
						1.746	1193.75
						1.748	1193.75
						1.75	1193.75
						1.752	1195
						1.754	1195
						1.756	1195
						1.758	1196.25
						1.76	1197.5
						1.762	1197.5
						1.764	1197.5
						1.766	1198.75
						1.768	1200
						1.77	1200
						1.772	1201.25
						1.774	1202.5
						1.776	1203.75
						1.778	1205
						1.78	1206.25
						1.782	1206.25
						1.784	1206.25
						1.786	1207.5
						1.788	1207.5
						1.79	1207.5
						1.792	1207.5
						1.794	1208.75
						1.796	1208.75
						1.798	1210
						1.8	1210
						1.802	1210
						1.804	1211.25
						1.806	1211.25
						1.808	1212.5
						1.81	1212.5
						1.812	1212.5
						1.814	1213.75
						1.816	1213.75
						1.818	1215
						1.82	1215
						1.822	1215
						1.824	1215
						1.826	1216.25
						1.828	1216.25
						1.83	1216.25
						1.832	1216.25
						1.834	1216.25
						1.836	1217.5
						1.838	1217.5
						1.84	1217.5
						1.842	1217.5
						1.844	1217.5
						1.846	1217.5
						1.848	1217.5
						1.85	1217.5
						1.852	1217.5
						1.854	1217.5
						1.856	1218.75
						1.858	1218.75
						1.86	1218.75
						1.862	1218.75
						1.864	1218.75
						1.866	1218.75
						1.868	1218.75
						1.87	1218.75
						1.872	1218.75
						1.874	1217.5
						1.876	1217.5
						1.878	1216.25
						1.88	1216.25
						1.882	1216.25
						1.884	1216.25
						1.886	1216.25
						1.888	1216.25
						1.89	1216.25
						1.892	1216.25
						1.894	1216.25
						1.896	1215
						1.898	1215
						1.9	1215
						1.902	1215
						1.904	1213.75
						1.906	1213.75
						1.908	1212.5
						1.91	1212.5
						1.912	1211.25
						1.914	1211.25
						1.916	1210
						1.918	1210
						1.92	1208.75
						1.922	1208.75
						1.924	1207.5
						1.926	1207.5
						1.928	1206.25
						1.93	1206.25
						1.932	1197.5
						1.934	1188.75
						1.936	1178.75
						1.938	1170
						1.94	1161.25

## Sheet: Measurement_PLA_tensile
										RESULTS
		max dimentsion		min dimension		average				AT BREAK				AT YIELD							AT BREAK				AT YIELD
	PLA	Thickness (mm)	Width (mm)	Thickness (mm)	Width (mm)	Thickness (mm)	Width (mm)	Area (mm2)		Force (N)	Elongation (mm)	percent elongation (%)	Stress (MPa)	Force (N)	Elongation (mm)	percent elongation (%)	Stress (MPa)	E (MPa)		PLA	Force (N)	elongation (mm)	percent elongation (%)	Stress (MPa)	Force (N)	elongation (mm)	percent elongation (%)	Stress (MPa)	E (MPa)
longitudinal	1	3.148	6.183					19.4641												No.1	1161	1.73	2.66	62.8051	1170	1.676	2.578	63.3	3037	Longitudinal
	2	2.945	6.277					18.4858		1161	1.73	2.66	62.8051	1170	1.676	2.578	63.3	3037		No.2	1126	2.01	3.09	59.1955	1143	1.945	2.992	60.1	2992
	3	3.07	6.196					19.0217		1126	2.01	3.09	59.1955	1143	1.945	2.992	60.1	2992		No.3	1161	1.94	2.98	60.0329	1219	1.856	2.855	63	2964
	4	3.123	6.276					19.5999												No.4	1163	2.1	3.23	58.4953	1163	2.098	3.227	58.5	2914
	5	3.019	6.262					18.905												No.5	1180	2.13	3.28	59.2604	1188	2.065	3.177	59.6	2857
	6	3.159	6.122					19.3394		1161	1.94	2.98	60.0329	1219	1.856	2.855	63	2964		AVG	1158.2	1.982	3.048	59.9578	1176.6	1.928	2.9658	60.9	2952.8
	7	3.174	6.264					19.8819		1163	2.1	3.23	58.4953	1163	2.098	3.227	58.5	2914		STDEV	19.6901	0.159593	0.246921	1.68219	28.6583	0.170767	0.262765	2.13659	69.7044
	8	3.122	6.378					19.9121		1180	2.13	3.28	59.2604	1188	2.065	3.177	59.6	2857		CV (%)	1.70006	8.05213	8.10108	2.80562	2.43569	8.85723	8.85985	3.50835	2.36062
	9	3.149	6.125					19.2876												No.1	419.7	0.617	0.949	21.3661	419.7	0.617	0.949	21.3661	2264	Transverse
	10	3.095	6.192					19.1642												No.2	407.7	0.601	0.925	30.0196	407.7	0.601	0.925	30.0196	2267
									AVG	1158.2	1.982	3.048	59.9578	1176.6	1.928	2.9658	60.9	2952.8		No.3	522.7	0.76	1.169	26.6321	522.7	0.76	1.169	26.6321	2324
									STDEV	19.6901	0.159593	0.246921	1.68219	28.6583	0.170767	0.262765	2.13659	69.7044		No.4	473	0.709	1.091	23.9098	473	0.709	1.091	23.9098	2240
									CV (%)	1.70006	8.05213	8.10108	2.80562	2.43569	8.85723	8.85985	3.50835	2.36062		No.5	443.3	0.633	0.974	22.3749	443.3	0.633	0.974	22.3749	2304
transverse	1	3.302	6.082	3.15	6.01	3.226	6.046	19.5044												AVG	453.28	0.664	1.0216	24.8605	453.28	0.664	1.0216	24.8605	2279.8
	2	3.388	6.181	3.11	6.1	3.249	6.1405	19.9505												STDEV	46.1323	0.0677864	0.104177	3.50171	46.1323	0.0677864	0.104177	3.50171	33.6779
	3	3.366	6.096	3.17	6.04	3.268	6.068	19.8302												CV (%)	10.1774	10.2088	10.1974	14.0854	10.1774	10.2088	10.1974	14.0854	1.47723
	4	3.363	6.08	3.16	6.01	3.2615	6.045	19.7158
	5	3.321	6.12	3.13	6.06	3.2255	6.09	19.6433		419.7	0.617	0.949	21.3661	419.7	0.617	0.949	21.3661	2264
	6	3.307	6.126	1.14	6.09	2.2235	6.108	13.5811		407.7	0.601	0.925	30.0196	407.7	0.601	0.925	30.0196	2267
	7	3.292	6.089	3.17	6.06	3.231	6.0745	19.6267		522.7	0.76	1.169	26.6321	522.7	0.76	1.169	26.6321	2324
	8	3.338	6.089	3.17	6.07	3.254	6.0795	19.7827		473	0.709	1.091	23.9098	473	0.709	1.091	23.9098	2240
	9	3.311	6.175	3.14	6.08	3.2255	6.1275	19.7643
	10	3.328	6.106	3.17	6.09	3.249	6.098	19.8124		443.3	0.633	0.974	22.3749	443.3	0.633	0.974	22.3749	2304
									AVG	453.28	0.664	1.0216	24.8605	453.28	0.664	1.0216	24.8605	2279.8
									STDEV	46.1323	0.0677864	0.104177	3.50171	46.1323	0.0677864	0.104177	3.50171	33.6779
									CV (%)	10.1774	10.2088	10.1974	14.0854	10.1774	10.2088	10.1974	14.0854	1.47723

## Sheet: PLA-tensile-longitudinal
		Results
mm	N
												AREA	18.486	19.022	19.339	19.882	19.912
#1		#2		#3		#4		#5					FORCE							STRESS
X1	Y1	X2	Y2	X3	Y3	X4	Y4	X5	Y5			X	Y1	Y2	Y3	Y4	Y5	F(N) AVG		Y1	Y2	Y3	Y4	Y5	AVG	X (%)
0.002	17.5	0.0025	15	0.002	15	0.0025	15	0.0025	15			0	0	0	0	0	0	0		0	0	0	0	0	0	0
0.004	18.75	0.005	16.25	0.004	17.5	0.005	17.5	0.005	16.25			0.01	22.5	20	22.5	22.5	20	21.5		1.21714	1.05141	1.16345	1.13168	1.00442	1.11362	0.0153846
0.006	20	0.0075	18.75	0.006	18.75	0.0075	20	0.0075	18.75			0.02	28.75	28.75	31.25	33.75	28.75	30.25		1.55523	1.51141	1.61591	1.69752	1.44385	1.56478	0.0307692
0.008	21.25	0.01	20	0.008	20	0.01	22.5	0.01	20			0.03	36.25	37.5	38.75	45	37.5	39		1.96094	1.9714	2.00372	2.26335	1.88329	2.01654	0.0461538
0.01	22.5	0.0125	22.5	0.01	22.5	0.0125	26.25	0.0125	22.5			0.04	42.5	45	47.5	55	45	47		2.29904	2.36568	2.45618	2.76632	2.25994	2.42943	0.0615385
0.012	23.75	0.015	25	0.012	23.75	0.015	28.75	0.015	25			0.05	48.75	51.25	53.75	57.5	57.5	53.75		2.63713	2.69425	2.77936	2.89206	2.88771	2.7781	0.0769231
0.014	25	0.0175	26.25	0.014	25	0.0175	31.25	0.0175	26.25			0.06	67.5	66.25	58.75	63.75	63.75	64		3.65141	3.48281	3.0379	3.20642	3.20159	3.31603	0.0923077
0.016	26.25	0.02	28.75	0.016	27.5	0.02	33.75	0.02	28.75			0.07	77.5	73.75	68.75	71.25	72.5	72.75		4.19236	3.87709	3.55499	3.58364	3.64102	3.76982	0.107692
0.018	27.5	0.0225	31.25	0.018	28.75	0.0225	36.25	0.0225	31.25			0.08	82.5	76.25	75	83.75	78.75	79.25		4.46284	4.00852	3.87817	4.21235	3.9549	4.10336	0.123077
0.02	28.75	0.025	32.5	0.02	31.25	0.025	38.75	0.025	32.5			0.09	88.75	85	93.75	90	90	89.5		4.80093	4.46851	4.84772	4.52671	4.51989	4.63275	0.138462
0.022	30	0.0275	35	0.022	32.5	0.0275	41.25	0.0275	35			0.1	96.25	95	96.25	102.5	101.25	98.25		5.20664	4.99422	4.97699	5.15542	5.08487	5.08363	0.153846
0.024	31.25	0.03	37.5	0.024	33.75	0.03	45	0.03	37.5			0.11	105	107.5	106.25	111.25	107.5	107.5		5.67997	5.65135	5.49408	5.59551	5.39875	5.56393	0.169231
0.026	33.75	0.0325	38.75	0.026	36.25	0.0325	47.5	0.0325	38.75			0.12	117.5	120	112.5	117.5	116.25	116.75		6.35616	6.30848	5.81726	5.90987	5.83819	6.04599	0.184615
0.028	35	0.035	41.25	0.028	37.5	0.035	50	0.035	41.25			0.13	126.25	126.25	121.25	127.5	126.25	125.5		6.82949	6.63705	6.26971	6.41284	6.3404	6.4979	0.2
0.03	36.25	0.0375	42.5	0.03	38.75	0.0375	52.5	0.0375	42.5			0.14	132.5	135	136.25	133.75	138.75	135.25		7.16759	7.09705	7.04535	6.72719	6.96816	7.00107	0.215385
0.032	37.5	0.04	45	0.032	41.25	0.04	55	0.04	45			0.15	141.25	137.5	142.5	148.75	146.25	143.25		7.64092	7.22847	7.36853	7.48164	7.34482	7.41288	0.230769
0.034	38.75	0.0425	46.25	0.034	42.5	0.0425	55	0.0425	47.5			0.16	153.75	153.75	148.75	155	153.75	153		8.3171	8.08275	7.69171	7.796	7.72147	7.92181	0.246154
0.036	40	0.045	47.5	0.036	43.75	0.045	56.25	0.045	51.25			0.17	162.5	158.75	155	163.75	160	160		8.79044	8.3456	8.01489	8.23609	8.03536	8.28448	0.261538
0.038	41.25	0.0475	50	0.038	46.25	0.0475	57.5	0.0475	55			0.18	168.75	168.75	173.75	173.75	166.25	170.25		9.12853	8.87131	8.98443	8.73906	8.34924	8.81451	0.276923
0.04	42.5	0.05	51.25	0.04	47.5	0.05	57.5	0.05	57.5			0.19	177.5	177.5	176.25	176.25	181.25	177.75		9.60186	9.3313	9.11371	8.8648	9.10255	9.20284	0.292308
0.042	43.75	0.0525	55	0.042	48.75	0.0525	58.75	0.0525	58.75			0.2	181.25	183.75	186.25	192.5	191.25	187		9.80472	9.65987	9.6308	9.68212	9.60476	9.67645	0.307692
0.044	45	0.055	58.75	0.044	50	0.055	60	0.055	60			0.21	198.75	198.75	195	195	193.75	196.25		10.7514	10.4484	10.0833	9.80787	9.73031	10.1642	0.323077
0.046	46.25	0.0575	62.5	0.046	51.25	0.0575	62.5	0.0575	62.5			0.22	206.25	201.25	201.25	210	202.5	204.25		11.1571	10.5799	10.4064	10.5623	10.1697	10.5751	0.338462
0.048	47.5	0.06	66.25	0.048	52.5	0.06	63.75	0.06	63.75			0.23	213.75	213.75	212.5	213.75	215	213.75		11.5628	11.237	10.9882	10.7509	10.7975	11.0673	0.353846
0.05	48.75	0.0625	67.5	0.05	53.75	0.0625	65	0.0625	66.25			0.24	217.5	220	222.5	228.75	226.25	223		11.7657	11.5656	11.5052	11.5054	11.3625	11.5409	0.369231
0.052	52.5	0.065	70	0.052	55	0.065	67.5	0.065	67.5			0.25	226.25	228.75	228.75	237.5	230	230.25		12.239	12.0255	11.8284	11.9455	11.5508	11.9179	0.384615
0.054	56.25	0.0675	72.5	0.054	56.25	0.0675	70	0.0675	70			0.26	241.25	243.75	237.5	243.75	238.75	241		13.0504	12.8141	12.2809	12.2598	11.9903	12.4791	0.4
0.056	60	0.07	73.75	0.056	56.25	0.07	71.25	0.07	72.5			0.27	250	246.25	246.25	252.5	247.5	248.5		13.5237	12.9455	12.7333	12.6999	12.4297	12.8664	0.415385
0.058	63.75	0.0725	75	0.058	57.5	0.0725	75	0.0725	73.75			0.28	255	255	258.75	256.25	253.75	255.75		13.7942	13.4055	13.3797	12.8885	12.7436	13.2423	0.430769
0.06	67.5	0.075	75	0.06	58.75	0.075	77.5	0.075	75			0.29	258.75	261.25	266.25	273.75	262.5	264.5		13.9971	13.7341	13.7675	13.7687	13.183	13.6901	0.446154
0.062	70	0.0775	75	0.062	61.25	0.0775	80	0.0775	77.5			0.3	270	271.25	273.75	280	273.75	273.75		14.6056	14.2598	14.1553	14.0831	13.748	14.1704	0.461538
0.064	71.25	0.08	76.25	0.064	62.5	0.08	83.75	0.08	78.75			0.31	285	281.25	282.5	288.75	280	283.5		15.4171	14.7855	14.6078	14.5232	14.0619	14.6791	0.476923
0.066	73.75	0.0825	78.75	0.066	65	0.0825	85	0.0825	81.25			0.32	291.25	290	286.25	292.5	288.75	289.75		15.7552	15.2455	14.8017	14.7118	14.5013	15.0031	0.492308
0.068	75	0.085	81.25	0.068	66.25	0.085	87.5	0.085	85			0.33	300	296.25	301.25	301.25	297.5	299.25		16.2285	15.5741	15.5773	15.1519	14.9407	15.4945	0.507692
0.07	77.5	0.0875	83.75	0.07	68.75	0.0875	88.75	0.0875	87.5			0.34	302.5	303.75	310	316.25	312.5	309		16.3637	15.9684	16.0298	15.9063	15.6941	15.9925	0.523077
0.072	78.75	0.09	85	0.072	70	0.09	90	0.09	90			0.35	311.25	310	312.5	322.5	316.25	314.5		16.8371	16.2969	16.1591	16.2207	15.8824	16.2792	0.538462
0.074	80	0.0925	87.5	0.074	71.25	0.0925	92.5	0.0925	92.5			0.36	317.5	318.75	318.75	327.5	321.25	320.75		17.1752	16.7569	16.4822	16.4722	16.1335	16.604	0.553846
0.076	81.25	0.095	90	0.076	72.5	0.095	96.25	0.095	95			0.37	335	330	331.25	333.75	332.5	332.5		18.1218	17.3483	17.1286	16.7865	16.6985	17.2168	0.569231
0.078	82.5	0.0975	92.5	0.078	73.75	0.0975	100	0.0975	98.75			0.38	341.25	336.25	342.5	345	338.75	340.75		18.4599	17.6769	17.7103	17.3524	17.0124	17.6424	0.584615
0.08	82.5	0.1	95	0.08	75	0.1	102.5	0.1	101.25			0.39	346.25	347.5	348.75	351.25	350	348.75		18.7304	18.2683	18.0335	17.6667	17.5773	18.0553	0.6
0.082	83.75	0.1025	97.5	0.082	78.75	0.1025	105	0.1025	102.5			0.4	352.5	358.75	353.75	362.5	356.25	356.75		19.0685	18.8597	18.2921	18.2326	17.8912	18.4688	0.615385
0.084	85	0.105	101.25	0.084	82.5	0.105	107.5	0.105	105			0.41	363.75	365	366.25	368.75	361.25	365		19.6771	19.1883	18.9384	18.5469	18.1423	18.8986	0.630769
0.086	86.25	0.1075	105	0.086	86.25	0.1075	108.75	0.1075	106.25			0.42	376.25	370	381.25	373.75	372.5	374.75		20.3532	19.4512	19.7141	18.7984	18.7073	19.4048	0.646154
0.088	87.5	0.11	107.5	0.088	90	0.11	111.25	0.11	107.5			0.43	381.25	376.25	386.25	388.75	378.75			20.6237	19.7797	19.9726	19.5529	19.0212	19.79	0.661538
0.09	88.75	0.1125	110	0.09	93.75	0.1125	112.5	0.1125	110			0.44	387.5	381.25	392.5	398.75	390			20.9618	20.0426	20.2958	20.0558	19.5862	20.1884	0.676923
0.092	90	0.115	113.75	0.092	93.75	0.115	115	0.115	112.5			0.45	398.75	386.25	400	408.75	397.5			21.5704	20.3054	20.6836	20.5588	19.9628	20.6162	0.692308
0.094	91.25	0.1175	117.5	0.094	95	0.1175	116.25	0.1175	113.75			0.46	410	401.25	407.5	413.75	403.75			22.1789	21.094	21.0714	20.8103	20.2767	21.0863	0.707692
0.096	93.75	0.12	120	0.096	95	0.12	117.5	0.12	116.25			0.47	416.25	413.75	412.5	420	411.25			22.517	21.7511	21.33	21.1246	20.6534	21.4752	0.723077
0.098	95	0.1225	121.25	0.098	96.25	0.1225	120	0.1225	118.75			0.48	421.25	420	425	426.25	422.5			22.7875	22.0797	21.9763	21.439	21.2184	21.9002	0.738462
0.1	96.25	0.125	122.5	0.1	96.25	0.125	122.5	0.125	121.25			0.49	427.5	425	436.25	431.25	427.5			23.1256	22.3426	22.558	21.6905	21.4695	22.2372	0.753846
0.102	97.5	0.1275	125	0.102	98.75	0.1275	125	0.1275	123.75			0.5	443.75	436.25	442.5	447.5	438.75			24.0047	22.934	22.8812	22.5078	22.0345	22.8724	0.769231
0.104	100	0.13	126.25	0.104	100	0.13	127.5	0.13	126.25			0.51	450	441.25	447.5	453.75	443.75			24.3427	23.1968	23.1398	22.8222	22.2856	23.1574	0.784615
0.106	101.25	0.1325	128.75	0.106	102.5	0.1325	128.75	0.1325	130			0.52	455	446.25	458.75	458.75	448.75			24.6132	23.4597	23.7215	23.0736	22.5367	23.4809	0.8
0.108	103.75	0.135	130	0.108	103.75	0.135	130	0.135	132.5			0.53	461.25	457.5	465	470	455			24.9513	24.0511	24.0447	23.6395	22.8505	23.9074	0.815385
0.11	105	0.1375	132.5	0.11	106.25	0.1375	132.5	0.1375	135			0.54	470	466.25	472.5	480	460			25.4246	24.5111	24.4325	24.1424	23.1016	24.3225	0.830769
0.112	107.5	0.14	135	0.112	107.5	0.14	133.75	0.14	138.75			0.55	480	475	478.75	486.25	472.5			25.9656	24.9711	24.7557	24.4568	23.7294	24.7757	0.846154
0.114	110	0.1425	135	0.114	108.75	0.1425	137.5	0.1425	140			0.56	486.25	482.5	487.5	491.25	481.25			26.3037	25.3654	25.2081	24.7083	24.1688	25.1509	0.861538
0.116	112.5	0.145	136.25	0.116	110	0.145	141.25	0.145	142.5			0.57	491.25	487.5	503.75	496.25	486.25			26.5742	25.6282	26.0484	24.9598	24.4199	25.5261	0.876923
0.118	115	0.1475	137.5	0.118	111.25	0.1475	145	0.1475	145			0.58	498.75	492.5	508.75	501.25	501.25			26.9799	25.8911	26.3069	25.2112	25.1733	25.9125	0.892308
0.12	117.5	0.15	137.5	0.12	112.5	0.15	148.75	0.15	146.25			0.59	510	498.75	515	512.5	506.25			27.5884	26.2196	26.6301	25.7771	25.4244	26.3279	0.907692
0.122	118.75	0.1525	141.25	0.122	113.75	0.1525	150	0.1525	147.5			0.6	521.25	508.75	520	522.5	511.25			28.197	26.7453	26.8887	26.2801	25.6755	26.7573	0.923077
0.124	121.25	0.155	145	0.124	116.25	0.155	152.5	0.155	150			0.61	527.5	518.75	526.25	527.5	516.25			28.5351	27.2711	27.2119	26.5315	25.9266	27.0952	0.938462
0.126	122.5	0.1575	150	0.126	117.5	0.1575	153.75	0.1575	152.5			0.62	532.5	523.75	536.25	535	521.25			28.8056	27.5339	27.7289	26.9088	26.1777	27.431	0.953846
0.128	125	0.16	153.75	0.128	120	0.16	155	0.16	153.75			0.63	540	530	543.75	541.25	526.25			29.2113	27.8625	28.1168	27.2231	26.4288	27.7685	0.969231
0.13	126.25	0.1625	155	0.13	121.25	0.1625	157.5	0.1625	155			0.64	546.25	536.25	550	553.75	538.75			29.5494	28.191	28.4399	27.8518	27.0565	28.2177	0.984615
0.132	127.5	0.165	156.25	0.132	123.75	0.165	160	0.165	157.5			0.65	557.5	547.5	558.75	558.75	543.75			30.158	28.7825	28.8924	28.1033	27.3077	28.6488	1
0.134	128.75	0.1675	157.5	0.134	127.5	0.1675	161.25	0.1675	158.75			0.66	567.5	552.5	568.75	563.75	551.25			30.6989	29.0453	29.4095	28.3548	27.6843	29.0386	1.01538
0.136	130	0.17	158.75	0.136	130	0.17	163.75	0.17	160			0.67	576.25	557.5	578.75	573.75	561.25			31.1722	29.3082	29.9266	28.8578	28.1865	29.4903	1.03077
0.138	131.25	0.1725	161.25	0.138	133.75	0.1725	166.25	0.1725	161.25			0.68	581.25	562.5	583.75	578.75	570			31.4427	29.571	30.1851	29.1092	28.626	29.7868	1.04615
0.14	132.5	0.175	163.75	0.14	136.25	0.175	168.75	0.175	162.5			0.69	586.25	567.5	590	588.75	575			31.7132	29.8339	30.5083	29.6122	28.8771	30.1089	1.06154
0.142	133.75	0.1775	166.25	0.142	137.5	0.1775	171.25	0.1775	165			0.7	597.5	581.25	595	593.75	580			32.3218	30.5567	30.7668	29.8637	29.1282	30.5274	1.07692
0.144	136.25	0.18	168.75	0.144	138.75	0.18	173.75	0.18	166.25			0.71	602.5	586.25	600	600	585			32.5922	30.8196	31.0254	30.1781	29.3793	30.7989	1.09231
0.146	137.5	0.1825	171.25	0.146	140	0.1825	175	0.1825	170			0.72	608.75	592.5	605	606.25	590			32.9303	31.1481	31.2839	30.4924	29.6304	31.097	1.10769
0.148	140	0.185	172.5	0.148	141.25	0.185	175	0.185	173.75			0.73	615	597.5	617.5	611.25	601.25			33.2684	31.411	31.9303	30.7439	30.1954	31.5098	1.12308
0.15	141.25	0.1875	175	0.15	142.5	0.1875	175	0.1875	177.5			0.74	631.25	608.75	630	622.5	606.25			34.1475	32.0024	32.5767	31.3097	30.4465	32.0965	1.13846
0.152	143.75	0.19	177.5	0.152	143.75	0.19	176.25	0.19	181.25			0.75	636.25	612.5	635	632.5	613.75			34.4179	32.1996	32.8352	31.8127	30.8231	32.4177	1.15385
0.154	146.25	0.1925	178.75	0.154	145	0.1925	180	0.1925	183.75			0.76	641.25	617.5	645	636.25	622.5			34.6884	32.4624	33.3523	32.0013	31.2626	32.7534	1.16923
0.156	148.75	0.195	180	0.156	146.25	0.195	185	0.195	186.25			0.77	648.75	622.5	650	641.25	627.5			35.0941	32.7253	33.6108	32.2528	31.5137	33.0393	1.18462
0.158	151.25	0.1975	182.5	0.158	147.5	0.1975	188.75	0.1975	188.75			0.78	655	631.25	655	651.25	636.25			35.4322	33.1853	33.8694	32.7558	31.9531	33.4391	1.2
0.16	153.75	0.2	183.75	0.16	148.75	0.2	192.5	0.2	191.25			0.79	660	635	660	655	641.25			35.7027	33.3824	34.1279	32.9444	32.2042	33.6723	1.21538
0.162	155	0.2025	187.5	0.162	150	0.2025	192.5	0.2025	192.5			0.8	670	643.75	670	660	646.25			36.2436	33.8424	34.645	33.1959	32.4553	34.0764	1.23077
0.164	157.5	0.205	191.25	0.164	151.25	0.205	193.75	0.205	192.5			0.81	676.25	650	677.5	666.25	651.25			36.5817	34.171	35.0328	33.5102	32.7064	34.4004	1.24615
0.166	158.75	0.2075	195	0.166	152.5	0.2075	195	0.2075	192.5			0.82	682.5	655	686.25	671.25	662.5			36.9198	34.4338	35.4853	33.7617	33.2714	34.7744	1.26154
0.168	161.25	0.21	198.75	0.168	153.75	0.21	195	0.21	193.75			0.83	692.5	660	693.75	678.75	666.25			37.4608	34.6967	35.8731	34.1389	33.4597	35.1258	1.27692
0.17	162.5	0.2125	200	0.17	155	0.2125	198.75	0.2125	196.25			0.84	702.5	670	698.75	691.25	677.5			38.0017	35.2224	36.1317	34.7676	34.0247	35.6296	1.29231
0.172	163.75	0.215	200	0.172	158.75	0.215	202.5	0.215	197.5			0.85	707.5	675	703.75	696.25	682.5			38.2722	35.4852	36.3902	35.0191	34.2758	35.8885	1.30769
0.174	165	0.2175	200	0.174	162.5	0.2175	206.25	0.2175	200			0.86	712.5	683.75	712.5	701.25	687.5			38.5427	35.9452	36.8426	35.2706	34.5269	36.2256	1.32308
0.176	166.25	0.22	201.25	0.176	166.25	0.22	210	0.22	202.5			0.87	717.5	687.5	717.5	705	691.25			38.8132	36.1424	37.1012	35.4592	34.7152	36.4462	1.33846
0.178	167.5	0.2225	205	0.178	170	0.2225	211.25	0.2225	205			0.88	727.5	691.25	726.25	713.75	700			39.3541	36.3395	37.5536	35.8993	35.1547	36.8602	1.35385
0.18	168.75	0.225	207.5	0.18	173.75	0.225	212.5	0.225	208.75			0.89	735	700	731.25	720	708.75			39.7598	36.7995	37.8122	36.2137	35.5941	37.2359	1.36923
0.182	170	0.2275	210	0.182	173.75	0.2275	212.5	0.2275	211.25			0.9	745	705	742.5	725	716.25			40.3008	37.0623	38.3939	36.4651	35.9708	37.6386	1.38462
0.184	172.5	0.23	213.75	0.184	175	0.23	213.75	0.23	215			0.91	752.5	711.25	747.5	728.75	722.5			40.7065	37.3909	38.6525	36.6538	36.2847	37.9377	1.4
0.186	173.75	0.2325	215	0.186	175	0.2325	217.5	0.2325	217.5			0.92	757.5	715	753.75	743.75	730			40.977	37.5881	38.9756	37.4082	36.6613	38.322	1.41538
0.188	176.25	0.235	217.5	0.188	176.25	0.235	221.25	0.235	220			0.93	762.5	718.75	758.75	747.5	735			41.2474	37.7852	39.2342	37.5968	36.9124	38.5552	1.43077
0.19	177.5	0.2375	218.75	0.19	176.25	0.2375	225	0.2375	223.75			0.94	771.25	733.75	763.75	752.5	738.75			41.7208	38.5738	39.4927	37.8483	37.1007	38.9473	1.44615
0.192	178.75	0.24	220	0.192	178.75	0.24	228.75	0.24	226.25			0.95	781.25	737.5	767.5	756.25	743.75			42.2617	38.7709	39.6866	38.0369	37.3518	39.2216	1.46154
0.194	178.75	0.2425	222.5	0.194	180	0.2425	231.25	0.2425	227.5			0.96	786.25	741.25	777.5	760	747.5			42.5322	38.968	40.2037	38.2255	37.5402	39.4939	1.47692
0.196	180	0.245	225	0.196	182.5	0.245	232.5	0.245	227.5			0.97	791.25	746.25	786.25	763.75	756.25			42.8027	39.2309	40.6562	38.4141	37.9796	39.8167	1.49231
0.198	180	0.2475	226.25	0.198	183.75	0.2475	235	0.2475	228.75			0.98	795	753.75	792.5	771.25	766.25			43.0055	39.6252	40.9794	38.7914	38.4818	40.1766	1.50769
0.2	181.25	0.25	228.75	0.2	186.25	0.25	237.5	0.25	230			0.99	808.75	760	797.5	781.25	770			43.7493	39.9537	41.2379	39.2943	38.6701	40.5811	1.52308
0.202	185	0.2525	232.5	0.202	187.5	0.2525	238.75	0.2525	232.5			1	813.75	766.25	803.75	785	772.5			44.0198	40.2823	41.5611	39.4829	38.7957	40.8284	1.53846
0.204	188.75	0.255	236.25	0.204	190	0.255	240	0.255	235			1.01	818.75	770	808.75	788.75	776.25			44.2903	40.4794	41.8196	39.6716	38.984	41.049	1.55385
0.206	191.25	0.2575	240	0.206	191.25	0.2575	242.5	0.2575	236.25			1.02	823.75	773.75	820	798.75	791.25			44.5607	40.6766	42.4014	40.1745	39.7373	41.5101	1.56923
0.208	195	0.26	243.75	0.208	193.75	0.26	243.75	0.26	238.75			1.03	830	777.5	823.75	802.5	795			44.8988	40.8737	42.5953	40.3631	39.9257	41.7313	1.58462
0.21	198.75	0.2625	245	0.21	195	0.2625	246.25	0.2625	241.25			1.04	838.75	787.5	828.75	810	798.75			45.3722	41.3994	42.8538	40.7404	40.114	42.096	1.6
0.212	200	0.265	245	0.212	196.25	0.265	247.5	0.265	242.5			1.05	843.75	791.25	832.5	816.25	802.5			45.6427	41.5966	43.0477	41.0547	40.3023	42.3288	1.61538
0.214	201.25	0.2675	245	0.214	197.5	0.2675	250	0.2675	245			1.06	850	795	843.75	818.75	812.5			45.9807	41.7937	43.6295	41.1805	40.8045	42.6778	1.63077
0.216	203.75	0.27	246.25	0.216	198.75	0.27	252.5	0.27	247.5			1.07	855	798.75	848.75	822.5	816.25			46.2512	41.9909	43.888	41.3691	40.9929	42.8984	1.64615
0.218	205	0.2725	248.75	0.218	200	0.2725	253.75	0.2725	248.75			1.08	858.75	808.75	852.5	832.5	821.25			46.4541	42.5166	44.0819	41.872	41.244	43.2337	1.66154
0.22	206.25	0.275	250	0.22	201.25	0.275	255	0.275	250			1.09	870	812.5	861.25	837.5	825			47.0626	42.7137	44.5344	42.1235	41.4323	43.5733	1.67692
0.222	207.5	0.2775	252.5	0.222	203.75	0.2775	255	0.2775	252.5			1.1	875	817.5	870	841.25	830			47.3331	42.9766	44.9868	42.3121	41.6834	43.8584	1.69231
0.224	208.75	0.28	255	0.224	206.25	0.28	256.25	0.28	253.75			1.11	881.25	823.75	875	845	833.75			47.6712	43.3051	45.2454	42.5008	41.8717	44.1188	1.70769
0.226	211.25	0.2825	256.25	0.226	207.5	0.2825	260	0.2825	256.25			1.12	886.25	827.5	878.75	851.25	843.75			47.9417	43.5023	45.4393	42.8151	42.3739	44.4145	1.72308
0.228	212.5	0.285	257.5	0.228	210	0.285	265	0.285	257.5			1.13	890	835	883.75	856.25	847.5			48.1445	43.8965	45.6978	43.0666	42.5623	44.6736	1.73846
0.23	213.75	0.2875	260	0.23	212.5	0.2875	270	0.2875	260			1.14	906.25	843.75	890	860	851.25			49.0236	44.3565	46.021	43.2552	42.7506	45.0814	1.75385
0.232	215	0.29	261.25	0.232	215	0.29	273.75	0.29	262.5			1.15	910	847.5	898.75	863.75	856.25			49.2264	44.5537	46.4734	43.4438	43.0017	45.3398	1.76923
0.234	215	0.2925	263.75	0.234	216.25	0.2925	275	0.2925	265			1.16	913.75	851.25	902.5	867.5	863.75			49.4293	44.7508	46.6674	43.6324	43.3784	45.5717	1.78462
0.236	216.25	0.295	266.25	0.236	218.75	0.295	277.5	0.295	267.5			1.17	918.75	853.75	913.75	872.5	872.5			49.6998	44.8822	47.2491	43.8839	43.8178	45.9066	1.8
0.238	216.25	0.2975	268.75	0.238	220	0.2975	278.75	0.2975	271.25			1.18	931.25	860	918.75	880	876.25			50.376	45.2108	47.5076	44.2611	44.0061	46.2723	1.81538
0.24	217.5	0.3	271.25	0.24	222.5	0.3	280	0.3	273.75			1.19	935	868.75	923.75	883.75	878.75			50.5788	45.6708	47.7662	44.4498	44.1317	46.5194	1.83077
0.242	218.75	0.3025	273.75	0.242	223.75	0.3025	282.5	0.3025	275			1.2	940	871.25	928.75	886.25	882.5			50.8493	45.8022	48.0247	44.5755	44.32	46.7143	1.84615
0.244	221.25	0.305	276.25	0.244	225	0.305	285	0.305	277.5			1.21	943.75	875	935	891.25	893.75			51.0521	45.9994	48.3479	44.827	44.885	47.0223	1.86154
0.246	222.5	0.3075	278.75	0.246	226.25	0.3075	286.25	0.3075	278.75			1.22	950	880	942.5	897.5	897.5			51.3902	46.2622	48.7357	45.1413	45.0733	47.3206	1.87692
0.248	225	0.31	281.25	0.248	227.5	0.31	288.75	0.31	280			1.23	958.75	887.5	947.5	901.25	901.25			51.8636	46.6565	48.9943	45.3299	45.2617	47.6212	1.89231
0.25	226.25	0.3125	283.75	0.25	228.75	0.3125	290	0.3125	282.5			1.24	962.5	890	957.5	908.75	903.75			52.0664	46.7879	49.5113	45.7072	45.3872	47.892	1.90769
0.252	228.75	0.315	285	0.252	230	0.315	290	0.315	285			1.25	966.25	893.75	961.25	911.25	907.5			52.2693	46.9851	49.7053	45.8329	45.5755	48.0736	1.92308
0.254	232.5	0.3175	287.5	0.254	232.5	0.3175	291.25	0.3175	286.25			1.26	972.5	898.75	966.25	913.75	916.25			52.6074	47.2479	49.9638	45.9587	46.015	48.3585	1.93846
0.256	235	0.32	290	0.256	233.75	0.32	292.5	0.32	288.75			1.27	977.5	902.5	970	922.5	918.75			52.8779	47.4451	50.1577	46.3988	46.1405	48.604	1.95385
0.258	238.75	0.3225	291.25	0.258	236.25	0.3225	295	0.3225	291.25			1.28	987.5	905	976.25	925	922.5			53.4188	47.5765	50.4809	46.5245	46.3288	48.8659	1.96923
0.26	241.25	0.325	292.5	0.26	237.5	0.325	297.5	0.325	292.5			1.29	991.25	913.75	982.5	928.75	926.25			53.6217	48.0365	50.8041	46.7131	46.5172	49.1385	1.98462
0.262	242.5	0.3275	295	0.262	238.75	0.3275	298.75	0.3275	295			1.3	997.5	918.75	990	932.5	930			53.9598	48.2993	51.1919	46.9017	46.7055	49.4116	2
0.264	245	0.33	296.25	0.264	241.25	0.33	301.25	0.33	297.5			1.31	1001.25	921.25	993.75	935	936.25			54.1626	48.4308	51.3858	47.0275	47.0194	49.6052	2.01538
0.266	246.25	0.3325	297.5	0.266	242.5	0.3325	305	0.3325	301.25			1.32	1010	927.5	1000	942.5	938.75			54.6359	48.7593	51.709	47.4047	47.1449	49.9308	2.03077
0.268	248.75	0.335	300	0.268	245	0.335	308.75	0.335	305			1.33	1018.75	936.25	1003.75	945	942.5			55.1093	49.2193	51.9029	47.5304	47.3333	50.219	2.04615
0.27	250	0.3375	302.5	0.27	246.25	0.3375	312.5	0.3375	308.75			1.34	1022.5	938.75	1012.5	947.5	945			55.3121	49.3508	52.3553	47.6562	47.4588	50.4266	2.06154
0.272	251.25	0.34	303.75	0.272	248.75	0.34	316.25	0.34	312.5			1.35	1027.5	941.25	1016.25	950	947.5			55.5826	49.4822	52.5493	47.7819	47.5844	50.5961	2.07692
0.274	252.5	0.3425	305	0.274	251.25	0.3425	317.5	0.3425	313.75			1.36	1031.25	946.25	1021.25	953.75	953.75			55.7855	49.745	52.8078	47.9705	47.8983	50.8414	2.09231
0.276	252.5	0.345	307.5	0.276	253.75	0.345	318.75	0.345	315			1.37	1036.25	948.75	1025	961.25	956.25			56.0559	49.8765	53.0017	48.3478	48.0238	51.0611	2.10769
0.278	253.75	0.3475	308.75	0.278	256.25	0.3475	320	0.3475	315			1.38	1041.25	957.5	1032.5	963.75	960			56.3264	50.3365	53.3895	48.4735	48.2121	51.3476	2.12308
0.28	255	0.35	310	0.28	258.75	0.35	322.5	0.35	316.25			1.39	1050	960	1038.75	966.25	963.75			56.7997	50.4679	53.7127	48.5992	48.4005	51.596	2.13846
0.282	256.25	0.3525	312.5	0.282	260	0.3525	323.75	0.3525	317.5			1.4	1053.75	963.75	1043.75	970	971.25			57.0026	50.665	53.9713	48.7878	48.7771	51.8408	2.15385
0.284	256.25	0.355	315	0.284	261.25	0.355	325	0.355	318.75			1.41	1060	967.5	1047.5	972.5	973.75			57.3407	50.8622	54.1652	48.9136	48.9027	52.0369	2.16923
0.286	257.5	0.3575	316.25	0.286	263.75	0.3575	326.25	0.3575	320			1.42	1067.5	972.5	1055	977.5	980			57.7464	51.125	54.553	49.1651	49.2166	52.3612	2.18462
0.288	257.5	0.36	318.75	0.288	265	0.36	327.5	0.36	321.25			1.43	1071.25	976.25	1058.75	980	982.5			57.9493	51.3222	54.7469	49.2908	49.3421	52.5302	2.2
0.29	258.75	0.3625	321.25	0.29	266.25	0.3625	328.75	0.3625	323.75			1.44	1076.25	980	1067.5	986.25	987.5			58.2197	51.5193	55.1993	49.6052	49.5932	52.8273	2.21538
0.292	261.25	0.365	325	0.292	267.5	0.365	330	0.365	327.5			1.45	1080	982.5	1071.25	988.75	990			58.4226	51.6507	55.3932	49.7309	49.7188	52.9832	2.23077
0.294	263.75	0.3675	327.5	0.294	268.75	0.3675	332.5	0.3675	330			1.46	1083.75	985	1073.75	991.25	996.25			58.6254	51.7821	55.5225	49.8567	50.0326	53.1639	2.24615
0.296	265	0.37	330	0.296	271.25	0.37	333.75	0.37	332.5			1.47	1092.5	987.5	1081.25	993.75	1000			59.0988	51.9136	55.9103	49.9824	50.221	53.4252	2.26154
0.298	267.5	0.3725	331.25	0.298	272.5	0.3725	336.25	0.3725	333.75			1.48	1096.25	996.25	1087.5	997.5	1005			59.3016	52.3736	56.2335	50.171	50.4721	53.7104	2.27692
0.3	270	0.375	332.5	0.3	273.75	0.375	340	0.375	335			1.49	1101.25	998.75	1091.25	1002.5	1007.5			59.5721	52.505	56.4274	50.4225	50.5976	53.9049	2.29231
0.302	272.5	0.3775	335	0.302	275	0.3775	342.5	0.3775	337.5			1.5	1103.75	1001.25	1093.75	1005	1013.75			59.7073	52.6364	56.5567	50.5482	50.9115	54.072	2.30769
0.304	276.25	0.38	336.25	0.304	277.5	0.38	345	0.38	338.75			1.51	1107.5	1002.5	1098.75	1010	1017.5			59.9102	52.7021	56.8152	50.7997	51.0998	54.2654	2.32308
0.306	278.75	0.3825	338.75	0.306	278.75	0.3825	346.25	0.3825	341.25			1.52	1116.25	1008.75	1102.5	1012.5	1021.25			60.3835	53.0307	57.0092	50.9255	51.2882	54.5274	2.33846
0.308	282.5	0.385	342.5	0.308	281.25	0.385	347.5	0.385	345			1.53	1118.75	1011.25	1105	1015	1023.75			60.5188	53.1621	57.1384	51.0512	51.4137	54.6568	2.35385
0.31	285	0.3875	345	0.31	282.5	0.3875	350	0.3875	347.5			1.54	1122.5	1016.25	1112.5	1017.5	1026.25			60.7216	53.425	57.5262	51.1769	51.5393	54.8778	2.36923
0.312	286.25	0.39	347.5	0.312	283.75	0.39	351.25	0.39	350			1.55	1127.5	1020	1116.25	1020	1032.5			60.9921	53.6221	57.7202	51.3027	51.8532	55.098	2.38462
0.314	287.5	0.3925	350	0.314	283.75	0.3925	353.75	0.3925	351.25			1.56	1136.25	1022.5	1118.75	1025	1035			61.4654	53.7535	57.8494	51.5542	51.9787	55.3203	2.4
0.316	288.75	0.395	352.5	0.316	285	0.395	357.5	0.395	352.5			1.57	1138.75	1027.5	1123.75	1027.5	1037.5			61.6007	54.0164	58.108	51.6799	52.1043	55.5018	2.41538
0.318	290	0.3975	356.25	0.318	285	0.3975	360	0.3975	355			1.58	1142.5	1031.25	1128.75	1031.25	1041.25			61.8035	54.2135	58.3665	51.8685	52.2926	55.7089	2.43077
0.32	291.25	0.4	358.75	0.32	286.25	0.4	362.5	0.4	356.25			1.59	1145	1036.25	1133.75	1032.5	1043.75			61.9388	54.4764	58.6251	51.9314	52.4181	55.878	2.44615
0.322	292.5	0.4025	360	0.322	288.75	0.4025	363.75	0.4025	357.5			1.6	1147.5	1038.75	1136.25	1037.5	1051.25			62.074	54.6078	58.7543	52.1829	52.7948	56.0828	2.46154
0.324	295	0.405	362.5	0.324	292.5	0.405	365	0.405	358.75			1.61	1152.5	1041.25	1140	1040	1052.5			62.3445	54.7392	58.9482	52.3086	52.8576	56.2396	2.47692
0.326	296.25	0.4075	363.75	0.326	295	0.4075	367.5	0.4075	360			1.62	1158.75	1047.5	1142.5	1042.5	1056.25			62.6826	55.0678	59.0775	52.4344	53.0459	56.4616	2.49231
0.328	298.75	0.41	365	0.328	298.75	0.41	368.75	0.41	361.25			1.63	1161.25	1050	1152.5	1043.75	1061.25			62.8178	55.1992	59.5946	52.4972	53.297	56.6812	2.50769
0.33	300	0.4125	366.25	0.33	301.25	0.4125	370	0.4125	363.75			1.64	1162.5	1052.5	1155	1046.25	1063.75			62.8854	55.3307	59.7239	52.623	53.4226	56.7971	2.52308
0.332	300	0.415	367.5	0.332	302.5	0.415	371.25	0.415	367.5			1.65	1163.75	1056.25	1158.75	1048.75	1068.75			62.953	55.5278	59.9178	52.7487	53.6737	56.9642	2.53846
0.334	301.25	0.4175	368.75	0.334	305	0.4175	372.5	0.4175	370			1.66	1167.5	1058.75	1162.5	1055	1072.5			63.1559	55.6592	60.1117	53.0631	53.862	57.1704	2.55385
0.336	301.25	0.42	370	0.336	306.25	0.42	373.75	0.42	372.5			1.67	1168.75	1066.25	1166.25	1056.25	1076.25			63.2235	56.0535	60.3056	53.1259	54.0503	57.3518	2.56923
0.338	302.5	0.4225	371.25	0.338	308.75	0.4225	377.5	0.4225	373.75			1.68	1170	1068.75	1171.25	1058.75	1078.75			63.2911	56.1849	60.5641	53.2517	54.1759	57.4936	2.58462
0.34	302.5	0.425	372.5	0.34	310	0.425	381.25	0.425	375			1.69	1170	1071.25	1175	1061.25	1081.25			63.2911	56.3164	60.7581	53.3774	54.3014	57.6089	2.6
0.342	303.75	0.4275	375	0.342	310	0.4275	385	0.4275	377.5			1.7	1168.75	1075	1177.5	1068.75	1087.5			63.2235	56.5135	60.8873	53.7547	54.6153	57.7989	2.61538
0.344	306.25	0.43	376.25	0.344	311.25	0.43	388.75	0.43	378.75			1.71	1166.25	1081.25	1181.25	1071.25	1090			63.0883	56.8421	61.0812	53.8804	54.7409	57.9266	2.63077
0.346	307.5	0.4325	377.5	0.346	311.25	0.4325	391.25	0.4325	381.25			1.72	1165	1082.5	1186.25	1073.75	1092.5			63.0207	56.9078	61.3398	54.0061	54.8664	58.0282	2.64615
0.348	310	0.435	378.75	0.348	312.5	0.435	393.75	0.435	385			1.73	1161.25	1086.25	1190	1076.25	1093.75			62.8178	57.1049	61.5337	54.1319	54.9292	58.1035	2.66154
0.35	311.25	0.4375	380	0.35	312.5	0.4375	396.25	0.4375	387.5			1.74		1088.75	1192.5	1078.75	1100				57.2364	61.663	54.2576	55.2431	57.1	2.67692
0.352	312.5	0.44	381.25	0.352	313.75	0.44	398.75	0.44	390			1.75		1093.75	1193.75	1082.5	1102.5				57.4992	61.7276	54.4462	55.3686	57.2604	2.69231
0.354	313.75	0.4425	382.5	0.354	315	0.4425	401.25	0.4425	391.25			1.76		1097.5	1197.5	1087.5	1105				57.6964	61.9215	54.6977	55.4942	57.4524	2.70769
0.356	315	0.445	383.75	0.356	316.25	0.445	403.75	0.445	393.75			1.77		1100	1200	1090	1108.75				57.8278	62.0508	54.8235	55.6825	57.5961	2.72308
0.358	316.25	0.4475	385	0.358	317.5	0.4475	406.25	0.4475	395			1.78		1103.75	1206.25	1092.5	1112.5				58.0249	62.374	54.9492	55.8708	57.8047	2.73846
0.36	317.5	0.45	386.25	0.36	318.75	0.45	408.75	0.45	397.5			1.79		1106.25	1207.5	1093.75	1115				58.1563	62.4386	55.0121	55.9964	57.9008	2.75385
0.362	321.25	0.4525	390	0.362	321.25	0.4525	410	0.4525	398.75			1.8		1111.25	1210	1098.75	1118.75				58.4192	62.5679	55.2636	56.1847	58.1088	2.76923
0.364	325	0.455	393.75	0.364	323.75	0.455	411.25	0.455	400			1.81		1116.25	1212.5	1101.25	1122.5				58.6821	62.6971	55.3893	56.373	58.2854	2.78462
0.366	327.5	0.4575	397.5	0.366	326.25	0.4575	412.5	0.4575	402.5			1.82		1118.75	1215	1103.75	1125				58.8135	62.8264	55.515	56.4986	58.4134	2.8
0.368	331.25	0.46	401.25	0.368	328.75	0.46	413.75	0.46	403.75			1.83		1120	1216.25	1105	1127.5				58.8792	62.891	55.5779	56.6241	58.4931	2.81538
0.37	335	0.4625	405	0.37	331.25	0.4625	415	0.4625	405			1.84		1122.5	1217.5	1107.5	1135				59.0106	62.9557	55.7037	57.0008	58.6677	2.83077
0.372	336.25	0.465	407.5	0.372	333.75	0.465	417.5	0.465	407.5			1.85		1125	1217.5	1112.5	1136.25				59.142	62.9557	55.9551	57.0636	58.7791	2.84615
0.374	337.5	0.4675	410	0.374	336.25	0.4675	418.75	0.4675	410			1.86		1130	1218.75	1113.75	1138.75				59.4049	63.0203	56.018	57.1891	58.9081	2.86154
0.376	338.75	0.47	413.75	0.376	337.5	0.47	420	0.47	411.25			1.87		1131.25	1218.75	1116.25	1140				59.4706	63.0203	56.1437	57.2519	58.9716	2.87692
0.378	340	0.4725	415	0.378	340	0.4725	421.25	0.4725	413.75			1.88		1133.75	1216.25	1117.5	1145				59.602	62.891	56.2066	57.503	59.0507	2.89231
0.38	341.25	0.475	417.5	0.38	342.5	0.475	422.5	0.475	417.5			1.89		1136.25	1216.25	1118.75	1150				59.7335	62.891	56.2695	57.7541	59.162	2.90769
0.382	342.5	0.4775	418.75	0.382	343.75	0.4775	425	0.4775	420			1.9		1138.75	1215	1121.25	1152.5				59.8649	62.8264	56.3952	57.8797	59.2416	2.92308
0.384	343.75	0.48	420	0.384	345	0.48	426.25	0.48	422.5			1.91		1138.75	1212.5	1123.75	1153.75				59.8649	62.6971	56.521	57.9424	59.2564	2.93846
0.386	343.75	0.4825	421.25	0.386	346.25	0.4825	427.5	0.4825	423.75			1.92		1141.25	1208.75	1125	1157.5				59.9963	62.5032	56.5838	58.1308	59.3035	2.95385
0.388	345	0.485	422.5	0.388	347.5	0.485	428.75	0.485	425			1.93		1141.25	1206.25	1126.25	1158.75				59.9963	62.374	56.6467	58.1936	59.3026	2.96923
0.39	346.25	0.4875	423.75	0.39	348.75	0.4875	430	0.4875	426.25			1.94		1141.25	1161.25	1127.5	1162.5				59.9963	60.0471	56.7096	58.3819	58.7837	2.98462
0.392	347.5	0.49	425	0.392	350	0.49	431.25	0.49	427.5			1.95		1142.5		1128.75	1165				60.062		56.7725	58.5074	58.4473	3
0.394	348.75	0.4925	427.5	0.394	351.25	0.4925	435	0.4925	430			1.96		1141.25		1130	1168.75				59.9963		56.8353	58.6958	58.5091	3.01538
0.396	350	0.495	430	0.396	351.25	0.495	440	0.495	432.5			1.97		1140		1131.25	1170				59.9306		56.8982	58.7585	58.5291	3.03077
0.398	351.25	0.4975	433.75	0.398	352.5	0.4975	443.75	0.4975	436.25			1.98		1138.75		1133.75	1173.75				59.8649		57.0239	58.9469	58.6119	3.04615
0.4	352.5	0.5	436.25	0.4	353.75	0.5	447.5	0.5	438.75			1.99		1137.5		1136.25	1176.25				59.7992		57.1497	59.0724	58.6738	3.06154
0.402	355	0.5025	437.5	0.402	356.25	0.5025	448.75	0.5025	440			2		1128.75		1138.75	1177.5				59.3392		57.2754	59.1352	58.5833	3.07692
0.404	357.5	0.505	438.75	0.404	358.75	0.505	450	0.505	441.25			2.01		1126.25		1141.25	1178.75				59.2078		57.4012	59.198	58.6023	3.09231
0.406	358.75	0.5075	440	0.406	361.25	0.5075	452.5	0.5075	442.5			2.02				1142.5	1181.25						57.464	59.3235	58.3938	3.10769
0.408	361.25	0.51	441.25	0.408	363.75	0.51	453.75	0.51	443.75			2.03				1146.25	1182.5						57.6527	59.3863	58.5195	3.12308
0.41	363.75	0.5125	442.5	0.41	366.25	0.5125	455	0.5125	445			2.04				1150	1185						57.8413	59.5119	58.6766	3.13846
0.412	366.25	0.515	443.75	0.412	368.75	0.515	456.25	0.515	446.25			2.05				1151.25	1185						57.9041	59.5119	58.708	3.15385
0.414	368.75	0.5175	445	0.414	372.5	0.5175	457.5	0.5175	447.5			2.06				1153.75	1186.25						58.0299	59.5746	58.8023	3.16923
0.416	371.25	0.52	446.25	0.416	375	0.52	458.75	0.52	448.75			2.07				1156.25	1187.5						58.1556	59.6374	58.8965	3.18462
0.418	373.75	0.5225	448.75	0.418	378.75	0.5225	461.25	0.5225	450			2.08				1157.5	1187.5						58.2185	59.6374	58.9279	3.2
0.42	376.25	0.525	452.5	0.42	381.25	0.525	463.75	0.525	452.5			2.09				1160	1186.25						58.3442	59.5746	58.9594	3.21538
0.422	377.5	0.5275	455	0.422	382.5	0.5275	466.25	0.5275	453.75			2.1				1162.5	1185						58.47	59.5119	58.9909	3.23077
0.424	378.75	0.53	457.5	0.424	383.75	0.53	470	0.53	455			2.11					1182.5							59.3863	59.3863	3.24615
0.426	378.75	0.5325	460	0.426	383.75	0.5325	472.5	0.5325	456.25			2.12					1181.25							59.3235	59.3235	3.26154
0.428	380	0.535	462.5	0.428	385	0.535	475	0.535	457.5			2.13					1180							59.2607	59.2607	3.27692
0.43	381.25	0.5375	463.75	0.43	386.25	0.5375	477.5	0.5375	458.75
0.432	382.5	0.54	466.25	0.432	387.5	0.54	480	0.54	460
0.434	383.75	0.5425	468.75	0.434	388.75	0.5425	481.25	0.5425	462.5
0.436	385	0.545	470	0.436	390	0.545	482.5	0.545	466.25
0.438	386.25	0.5475	472.5	0.438	391.25	0.5475	485	0.5475	470
0.44	387.5	0.55	475	0.44	392.5	0.55	486.25	0.55	472.5
0.442	390	0.5525	477.5	0.442	393.75	0.5525	487.5	0.5525	475
0.444	392.5	0.555	478.75	0.444	395	0.555	488.75	0.555	477.5
0.446	393.75	0.5575	480	0.446	397.5	0.5575	490	0.5575	478.75
0.448	396.25	0.56	482.5	0.448	398.75	0.56	491.25	0.56	481.25
0.45	398.75	0.5625	483.75	0.45	400	0.5625	492.5	0.5625	482.5
0.452	401.25	0.565	485	0.452	401.25	0.565	493.75	0.565	483.75
0.454	403.75	0.5675	486.25	0.454	402.5	0.5675	495	0.5675	485
0.456	405	0.57	487.5	0.456	405	0.57	496.25	0.57	486.25
0.458	407.5	0.5725	488.75	0.458	406.25	0.5725	497.5	0.5725	490
0.46	410	0.575	490	0.46	407.5	0.575	498.75	0.575	493.75
0.462	411.25	0.5775	491.25	0.462	408.75	0.5775	500	0.5775	497.5
0.464	412.5	0.58	492.5	0.464	410	0.58	501.25	0.58	501.25
0.466	413.75	0.5825	493.75	0.466	410	0.5825	503.75	0.5825	502.5
0.468	415	0.585	495	0.468	411.25	0.585	507.5	0.585	503.75
0.47	416.25	0.5875	497.5	0.47	412.5	0.5875	510	0.5875	505
0.472	417.5	0.59	498.75	0.472	415	0.59	512.5	0.59	506.25
0.474	418.75	0.5925	501.25	0.474	417.5	0.5925	515	0.5925	507.5
0.476	418.75	0.595	503.75	0.476	420	0.595	517.5	0.595	508.75
0.478	420	0.5975	506.25	0.478	422.5	0.5975	520	0.5975	510
0.48	421.25	0.6	508.75	0.48	425	0.6	522.5	0.6	511.25
0.482	422.5	0.6025	511.25	0.482	427.5	0.6025	523.75	0.6025	512.5
0.484	423.75	0.605	513.75	0.484	430	0.605	525	0.605	513.75
0.486	425	0.6075	516.25	0.486	431.25	0.6075	526.25	0.6075	515
0.488	426.25	0.61	518.75	0.488	433.75	0.61	527.5	0.61	516.25
0.49	427.5	0.6125	520	0.49	436.25	0.6125	528.75	0.6125	517.5
0.492	431.25	0.615	521.25	0.492	437.5	0.615	531.25	0.615	518.75
0.494	433.75	0.6175	522.5	0.494	438.75	0.6175	532.5	0.6175	520
0.496	437.5	0.62	523.75	0.496	440	0.62	535	0.62	521.25
0.498	440	0.6225	525	0.498	441.25	0.6225	536.25	0.6225	522.5
0.5	443.75	0.625	527.5	0.5	442.5	0.625	537.5	0.625	523.75
0.502	445	0.6275	528.75	0.502	443.75	0.6275	540	0.6275	525
0.504	446.25	0.63	530	0.504	445	0.63	541.25	0.63	526.25
0.506	447.5	0.6325	531.25	0.506	445	0.6325	545	0.6325	530
0.508	448.75	0.635	532.5	0.508	446.25	0.635	547.5	0.635	532.5
0.51	450	0.6375	535	0.51	447.5	0.6375	550	0.6375	535
0.512	451.25	0.64	536.25	0.512	450	0.64	553.75	0.64	538.75
0.514	452.5	0.6425	538.75	0.514	452.5	0.6425	555	0.6425	540
0.516	452.5	0.645	542.5	0.516	453.75	0.645	556.25	0.645	541.25
0.518	453.75	0.6475	545	0.518	456.25	0.6475	557.5	0.6475	542.5
0.52	455	0.65	547.5	0.52	458.75	0.65	558.75	0.65	543.75
0.522	456.25	0.6525	548.75	0.522	460	0.6525	560	0.6525	545
0.524	457.5	0.655	550	0.524	461.25	0.655	561.25	0.655	547.5
0.526	458.75	0.6575	551.25	0.526	462.5	0.6575	562.5	0.6575	550
0.528	460	0.66	552.5	0.528	463.75	0.66	563.75	0.66	551.25
0.53	461.25	0.6625	553.75	0.53	465	0.6625	566.25	0.6625	553.75
0.532	462.5	0.665	555	0.532	466.25	0.665	568.75	0.665	556.25
0.534	465	0.6675	556.25	0.534	467.5	0.6675	571.25	0.6675	558.75
0.536	467.5	0.67	557.5	0.536	468.75	0.67	573.75	0.67	561.25
0.538	468.75	0.6725	558.75	0.538	470	0.6725	575	0.6725	563.75
0.54	470	0.675	560	0.54	472.5	0.675	576.25	0.675	565
0.542	472.5	0.6775	561.25	0.542	473.75	0.6775	577.5	0.6775	567.5
0.544	475	0.68	562.5	0.544	475	0.68	578.75	0.68	570
0.546	476.25	0.6825	563.75	0.546	476.25	0.6825	581.25	0.6825	571.25
0.548	477.5	0.685	565	0.548	477.5	0.685	583.75	0.685	572.5
0.55	480	0.6875	566.25	0.55	478.75	0.6875	586.25	0.6875	573.75
0.552	481.25	0.69	567.5	0.552	480	0.69	588.75	0.69	575
0.554	482.5	0.6925	571.25	0.554	482.5	0.6925	590	0.6925	576.25
0.556	483.75	0.695	575	0.556	483.75	0.695	591.25	0.695	577.5
0.558	485	0.6975	577.5	0.558	486.25	0.6975	592.5	0.6975	578.75
0.56	486.25	0.7	581.25	0.56	487.5	0.7	593.75	0.7	580
0.562	487.5	0.7025	582.5	0.562	491.25	0.7025	595	0.7025	581.25
0.564	488.75	0.705	583.75	0.564	493.75	0.705	597.5	0.705	582.5
0.566	488.75	0.7075	585	0.566	497.5	0.7075	598.75	0.7075	583.75
0.568	490	0.71	586.25	0.568	500	0.71	600	0.71	585
0.57	491.25	0.7125	587.5	0.57	503.75	0.7125	601.25	0.7125	586.25
0.572	492.5	0.715	588.75	0.572	505	0.715	602.5	0.715	587.5
0.574	493.75	0.7175	590	0.574	506.25	0.7175	605	0.7175	588.75
0.576	496.25	0.72	592.5	0.576	506.25	0.72	606.25	0.72	590
0.578	497.5	0.7225	593.75	0.578	507.5	0.7225	607.5	0.7225	592.5
0.58	498.75	0.725	595	0.58	508.75	0.725	608.75	0.725	595
0.582	501.25	0.7275	596.25	0.582	510	0.7275	610	0.7275	598.75
0.584	503.75	0.73	597.5	0.584	511.25	0.73	611.25	0.73	601.25
0.586	505	0.7325	600	0.586	512.5	0.7325	613.75	0.7325	602.5
0.588	507.5	0.735	602.5	0.588	513.75	0.735	617.5	0.735	603.75
0.59	510	0.7375	606.25	0.59	515	0.7375	620	0.7375	605
0.592	512.5	0.74	608.75	0.592	516.25	0.74	622.5	0.74	606.25
0.594	515	0.7425	610	0.594	517.5	0.7425	625	0.7425	607.5
0.596	516.25	0.745	610	0.596	517.5	0.745	627.5	0.745	610
0.598	518.75	0.7475	611.25	0.598	518.75	0.7475	630	0.7475	612.5
0.6	521.25	0.75	612.5	0.6	520	0.75	632.5	0.75	613.75
0.602	522.5	0.7525	613.75	0.602	521.25	0.7525	633.75	0.7525	616.25
0.604	523.75	0.755	615	0.604	522.5	0.755	635	0.755	617.5
0.606	525	0.7575	616.25	0.606	523.75	0.7575	635	0.7575	620
0.608	526.25	0.76	617.5	0.608	525	0.76	636.25	0.76	622.5
0.61	527.5	0.7625	618.75	0.61	526.25	0.7625	637.5	0.7625	623.75
0.612	528.75	0.765	620	0.612	528.75	0.765	638.75	0.765	625
0.614	530	0.7675	621.25	0.614	530	0.7675	640	0.7675	626.25
0.616	530	0.77	622.5	0.616	532.5	0.77	641.25	0.77	627.5
0.618	531.25	0.7725	625	0.618	533.75	0.7725	643.75	0.7725	630
0.62	532.5	0.775	627.5	0.62	536.25	0.775	646.25	0.775	632.5
0.622	533.75	0.7775	628.75	0.622	537.5	0.7775	648.75	0.7775	633.75
0.624	535	0.78	631.25	0.624	538.75	0.78	651.25	0.78	636.25
0.626	536.25	0.7825	632.5	0.626	540	0.7825	652.5	0.7825	637.5
0.628	537.5	0.785	632.5	0.628	541.25	0.785	652.5	0.785	638.75
0.63	540	0.7875	633.75	0.63	543.75	0.7875	653.75	0.7875	640
0.632	541.25	0.79	635	0.632	545	0.79	655	0.79	641.25
0.634	542.5	0.7925	637.5	0.634	546.25	0.7925	656.25	0.7925	642.5
0.636	543.75	0.795	640	0.636	547.5	0.795	657.5	0.795	643.75
0.638	545	0.7975	641.25	0.638	548.75	0.7975	658.75	0.7975	645
0.64	546.25	0.8	643.75	0.64	550	0.8	660	0.8	646.25
0.642	548.75	0.8025	645	0.642	551.25	0.8025	662.5	0.8025	647.5
0.644	551.25	0.805	646.25	0.644	553.75	0.805	663.75	0.805	648.75
0.646	552.5	0.8075	647.5	0.646	555	0.8075	665	0.8075	650
0.648	555	0.81	650	0.648	557.5	0.81	666.25	0.81	651.25
0.65	557.5	0.8125	651.25	0.65	558.75	0.8125	667.5	0.8125	653.75
0.652	560	0.815	652.5	0.652	561.25	0.815	668.75	0.815	657.5
0.654	561.25	0.8175	653.75	0.654	562.5	0.8175	670	0.8175	660
0.656	563.75	0.82	655	0.656	565	0.82	671.25	0.82	662.5
0.658	565	0.8225	656.25	0.658	566.25	0.8225	672.5	0.8225	663.75
0.66	567.5	0.825	657.5	0.66	568.75	0.825	675	0.825	665
0.662	568.75	0.8275	658.75	0.662	571.25	0.8275	677.5	0.8275	665
0.664	571.25	0.83	660	0.664	572.5	0.83	678.75	0.83	666.25
0.666	572.5	0.8325	662.5	0.666	575	0.8325	682.5	0.8325	668.75
0.668	575	0.835	665	0.668	576.25	0.835	685	0.835	672.5
0.67	576.25	0.8375	667.5	0.67	578.75	0.8375	687.5	0.8375	675
0.672	577.5	0.84	670	0.672	580	0.84	691.25	0.84	677.5
0.674	578.75	0.8425	671.25	0.674	581.25	0.8425	692.5	0.8425	678.75
0.676	578.75	0.845	672.5	0.676	581.25	0.845	693.75	0.845	680
0.678	580	0.8475	673.75	0.678	582.5	0.8475	695	0.8475	681.25
0.68	581.25	0.85	675	0.68	583.75	0.85	696.25	0.85	682.5
0.682	582.5	0.8525	677.5	0.682	585	0.8525	697.5	0.8525	683.75
0.684	583.75	0.855	680	0.684	586.25	0.855	698.75	0.855	685
0.686	583.75	0.8575	681.25	0.686	587.5	0.8575	700	0.8575	686.25
0.688	585	0.86	683.75	0.688	588.75	0.86	701.25	0.86	687.5
0.69	586.25	0.8625	685	0.69	590	0.8625	702.5	0.8625	688.75
0.692	588.75	0.865	685	0.692	591.25	0.865	702.5	0.865	690
0.694	591.25	0.8675	686.25	0.694	592.5	0.8675	703.75	0.8675	690
0.696	592.5	0.87	687.5	0.696	592.5	0.87	705	0.87	691.25
0.698	595	0.8725	688.75	0.698	593.75	0.8725	707.5	0.8725	693.75
0.7	597.5	0.875	690	0.7	595	0.875	710	0.875	695
0.702	598.75	0.8775	690	0.702	596.25	0.8775	711.25	0.8775	697.5
0.704	600	0.88	691.25	0.704	597.5	0.88	713.75	0.88	700
0.706	600	0.8825	693.75	0.706	597.5	0.8825	715	0.8825	702.5
0.708	601.25	0.885	695	0.708	598.75	0.885	716.25	0.885	705
0.71	602.5	0.8875	697.5	0.71	600	0.8875	717.5	0.8875	706.25
0.712	603.75	0.89	700	0.712	601.25	0.89	720	0.89	708.75
0.714	605	0.8925	701.25	0.714	602.5	0.8925	721.25	0.8925	710
0.716	606.25	0.895	702.5	0.716	602.5	0.895	722.5	0.895	712.5
0.718	607.5	0.8975	703.75	0.718	603.75	0.8975	723.75	0.8975	713.75
0.72	608.75	0.9	705	0.72	605	0.9	725	0.9	716.25
0.722	610	0.9025	707.5	0.722	607.5	0.9025	726.25	0.9025	717.5
0.724	611.25	0.905	708.75	0.724	610	0.905	727.5	0.905	718.75
0.726	612.5	0.9075	710	0.726	612.5	0.9075	727.5	0.9075	721.25
0.728	613.75	0.91	711.25	0.728	615	0.91	728.75	0.91	722.5
0.73	615	0.9125	712.5	0.73	617.5	0.9125	732.5	0.9125	725
0.732	618.75	0.915	712.5	0.732	620	0.915	736.25	0.915	726.25
0.734	621.25	0.9175	713.75	0.734	622.5	0.9175	740	0.9175	728.75
0.736	625	0.92	715	0.736	625	0.92	743.75	0.92	730
0.738	627.5	0.9225	716.25	0.738	627.5	0.9225	745	0.9225	731.25
0.74	631.25	0.925	717.5	0.74	630	0.925	745	0.925	732.5
0.742	632.5	0.9275	717.5	0.742	631.25	0.9275	746.25	0.9275	733.75
0.744	633.75	0.93	718.75	0.744	632.5	0.93	747.5	0.93	735
0.746	633.75	0.9325	722.5	0.746	632.5	0.9325	748.75	0.9325	736.25
0.748	635	0.935	726.25	0.748	633.75	0.935	750	0.935	737.5
0.75	636.25	0.9375	730	0.75	635	0.9375	751.25	0.9375	737.5
0.752	637.5	0.94	733.75	0.752	637.5	0.94	752.5	0.94	738.75
0.754	638.75	0.9425	735	0.754	638.75	0.9425	753.75	0.9425	740
0.756	638.75	0.945	735	0.756	641.25	0.945	755	0.945	741.25
0.758	640	0.9475	736.25	0.758	642.5	0.9475	755	0.9475	742.5
0.76	641.25	0.95	737.5	0.76	645	0.95	756.25	0.95	743.75
0.762	642.5	0.9525	738.75	0.762	646.25	0.9525	757.5	0.9525	745
0.764	643.75	0.955	740	0.764	647.5	0.955	757.5	0.955	745
0.766	646.25	0.9575	740	0.766	647.5	0.9575	758.75	0.9575	746.25
0.768	647.5	0.96	741.25	0.768	648.75	0.96	760	0.96	747.5
0.77	648.75	0.9625	742.5	0.77	650	0.9625	761.25	0.9625	750
0.772	650	0.965	743.75	0.772	651.25	0.965	762.5	0.965	752.5
0.774	651.25	0.9675	745	0.774	652.5	0.9675	762.5	0.9675	753.75
0.776	652.5	0.97	746.25	0.776	652.5	0.97	763.75	0.97	756.25
0.778	653.75	0.9725	747.5	0.778	653.75	0.9725	765	0.9725	758.75
0.78	655	0.975	750	0.78	655	0.975	767.5	0.975	761.25
0.782	656.25	0.9775	752.5	0.782	656.25	0.9775	770	0.9775	763.75
0.784	657.5	0.98	753.75	0.784	657.5	0.98	771.25	0.98	766.25
0.786	657.5	0.9825	755	0.786	657.5	0.9825	773.75	0.9825	767.5
0.788	658.75	0.985	757.5	0.788	658.75	0.985	776.25	0.985	767.5
0.79	660	0.9875	758.75	0.79	660	0.9875	778.75	0.9875	768.75
0.792	662.5	0.99	760	0.792	662.5	0.99	781.25	0.99	770
0.794	663.75	0.9925	761.25	0.794	663.75	0.9925	782.5	0.9925	770
0.796	666.25	0.995	762.5	0.796	666.25	0.995	782.5	0.995	771.25
0.798	667.5	0.9975	765	0.798	667.5	0.9975	783.75	0.9975	772.5
0.8	670	1	766.25	0.8	670	1	785	1	772.5
0.802	671.25	1.0025	767.5	0.802	671.25	1.0025	786.25	1.0025	773.75
0.804	672.5	1.005	767.5	0.804	673.75	1.005	787.5	1.005	775
0.806	673.75	1.0075	768.75	0.806	675	1.0075	787.5	1.0075	775
0.808	675	1.01	770	0.808	676.25	1.01	788.75	1.01	776.25
0.81	676.25	1.0125	771.25	0.81	677.5	1.0125	791.25	1.0125	780
0.812	677.5	1.015	772.5	0.812	680	1.015	793.75	1.015	783.75
0.814	678.75	1.0175	772.5	0.814	681.25	1.0175	796.25	1.0175	787.5
0.816	680	1.02	773.75	0.816	682.5	1.02	798.75	1.02	791.25
0.818	681.25	1.0225	775	0.818	685	1.0225	800	1.0225	792.5
0.82	682.5	1.025	775	0.82	686.25	1.025	800	1.025	792.5
0.822	685	1.0275	776.25	0.822	687.5	1.0275	801.25	1.0275	793.75
0.824	686.25	1.03	777.5	0.824	688.75	1.03	802.5	1.03	795
0.826	688.75	1.0325	780	0.826	691.25	1.0325	805	1.0325	796.25
0.828	690	1.035	782.5	0.828	692.5	1.035	806.25	1.035	797.5
0.83	692.5	1.0375	785	0.83	693.75	1.0375	807.5	1.0375	797.5
0.832	695	1.04	787.5	0.832	695	1.04	810	1.04	798.75
0.834	696.25	1.0425	788.75	0.834	696.25	1.0425	811.25	1.0425	800
0.836	698.75	1.045	790	0.836	696.25	1.045	812.5	1.045	800
0.838	700	1.0475	790	0.838	697.5	1.0475	815	1.0475	801.25
0.84	702.5	1.05	791.25	0.84	698.75	1.05	816.25	1.05	802.5
0.842	703.75	1.0525	792.5	0.842	700	1.0525	817.5	1.0525	805
0.844	705	1.055	792.5	0.844	701.25	1.055	817.5	1.055	807.5
0.846	705	1.0575	793.75	0.846	701.25	1.0575	817.5	1.0575	810
0.848	706.25	1.06	795	0.848	702.5	1.06	818.75	1.06	812.5
0.85	707.5	1.0625	796.25	0.85	703.75	1.0625	820	1.0625	813.75
0.852	708.75	1.065	797.5	0.852	705	1.065	820	1.065	815
0.854	710	1.0675	797.5	0.854	707.5	1.0675	821.25	1.0675	815
0.856	710	1.07	798.75	0.856	708.75	1.07	822.5	1.07	816.25
0.858	711.25	1.0725	801.25	0.858	711.25	1.0725	825	1.0725	817.5
0.86	712.5	1.075	803.75	0.86	712.5	1.075	827.5	1.075	818.75
0.862	713.75	1.0775	806.25	0.862	713.75	1.0775	830	1.0775	820
0.864	715	1.08	808.75	0.864	715	1.08	832.5	1.08	821.25
0.866	715	1.0825	810	0.866	715	1.0825	833.75	1.0825	822.5
0.868	716.25	1.085	811.25	0.868	716.25	1.085	835	1.085	823.75
0.87	717.5	1.0875	812.5	0.87	717.5	1.0875	836.25	1.0875	825
0.872	720	1.09	812.5	0.872	718.75	1.09	837.5	1.09	825
0.874	721.25	1.0925	813.75	0.874	721.25	1.0925	838.75	1.0925	826.25
0.876	723.75	1.095	815	0.876	722.5	1.095	840	1.095	827.5
0.878	725	1.0975	816.25	0.878	725	1.0975	840	1.0975	828.75
0.88	727.5	1.1	817.5	0.88	726.25	1.1	841.25	1.1	830
0.882	728.75	1.1025	818.75	0.882	727.5	1.1025	842.5	1.1025	831.25
0.884	730	1.105	820	0.884	728.75	1.105	842.5	1.105	832.5
0.886	732.5	1.1075	822.5	0.886	728.75	1.1075	843.75	1.1075	832.5
0.888	733.75	1.11	823.75	0.888	730	1.11	845	1.11	833.75
0.89	735	1.1125	825	0.89	731.25	1.1125	846.25	1.1125	836.25
0.892	737.5	1.115	825	0.892	733.75	1.115	847.5	1.115	838.75
0.894	738.75	1.1175	826.25	0.894	736.25	1.1175	850	1.1175	841.25
0.896	741.25	1.12	827.5	0.896	737.5	1.12	851.25	1.12	843.75
0.898	742.5	1.1225	830	0.898	740	1.1225	852.5	1.1225	845
0.9	745	1.125	831.25	0.9	742.5	1.125	853.75	1.125	845
0.902	746.25	1.1275	832.5	0.902	743.75	1.1275	855	1.1275	846.25
0.904	747.5	1.13	835	0.904	745	1.13	856.25	1.13	847.5
0.906	750	1.1325	837.5	0.906	745	1.1325	857.5	1.1325	848.75
0.908	751.25	1.135	840	0.908	746.25	1.135	857.5	1.135	850
0.91	752.5	1.1375	841.25	0.91	747.5	1.1375	858.75	1.1375	850
0.912	753.75	1.14	843.75	0.912	748.75	1.14	860	1.14	851.25
0.914	755	1.1425	845	0.914	750	1.1425	861.25	1.1425	852.5
0.916	755	1.145	845	0.916	751.25	1.145	862.5	1.145	853.75
0.918	756.25	1.1475	846.25	0.918	752.5	1.1475	862.5	1.1475	855
0.92	757.5	1.15	847.5	0.92	753.75	1.15	863.75	1.15	856.25
0.922	758.75	1.1525	848.75	0.922	755	1.1525	865	1.1525	857.5
0.924	760	1.155	850	0.924	756.25	1.155	865	1.155	860
0.926	760	1.1575	850	0.926	756.25	1.1575	866.25	1.1575	862.5
0.928	761.25	1.16	851.25	0.928	757.5	1.16	867.5	1.16	863.75
0.93	762.5	1.1625	852.5	0.93	758.75	1.1625	868.75	1.1625	866.25
0.932	763.75	1.165	852.5	0.932	760	1.165	870	1.165	867.5
0.934	766.25	1.1675	852.5	0.934	761.25	1.1675	871.25	1.1675	870
0.936	767.5	1.17	853.75	0.936	761.25	1.17	872.5	1.17	872.5
0.938	770	1.1725	855	0.938	762.5	1.1725	875	1.1725	873.75
0.94	771.25	1.175	857.5	0.94	763.75	1.175	876.25	1.175	873.75
0.942	773.75	1.1775	858.75	0.942	765	1.1775	877.5	1.1775	875
0.944	775	1.18	860	0.944	765	1.18	880	1.18	876.25
0.946	777.5	1.1825	862.5	0.946	766.25	1.1825	881.25	1.1825	876.25
0.948	778.75	1.185	865	0.948	766.25	1.185	882.5	1.185	877.5
0.95	781.25	1.1875	866.25	0.95	767.5	1.1875	882.5	1.1875	878.75
0.952	782.5	1.19	868.75	0.952	770	1.19	883.75	1.19	878.75
0.954	783.75	1.1925	870	0.954	771.25	1.1925	885	1.1925	880
0.956	783.75	1.195	870	0.956	773.75	1.195	885	1.195	881.25
0.958	785	1.1975	870	0.958	775	1.1975	885	1.1975	881.25
0.96	786.25	1.2	871.25	0.96	777.5	1.2	886.25	1.2	882.5
0.962	787.5	1.2025	872.5	0.962	778.75	1.2025	887.5	1.2025	885
0.964	788.75	1.205	872.5	0.964	781.25	1.205	888.75	1.205	887.5
0.966	788.75	1.2075	873.75	0.966	782.5	1.2075	890	1.2075	891.25
0.968	790	1.21	875	0.968	785	1.21	891.25	1.21	893.75
0.97	791.25	1.2125	876.25	0.97	786.25	1.2125	892.5	1.2125	895
0.972	792.5	1.215	877.5	0.972	787.5	1.215	895	1.215	895
0.974	792.5	1.2175	878.75	0.974	788.75	1.2175	896.25	1.2175	896.25
0.976	793.75	1.22	880	0.976	790	1.22	897.5	1.22	897.5
0.978	793.75	1.2225	882.5	0.978	791.25	1.2225	898.75	1.2225	898.75
0.98	795	1.225	883.75	0.98	792.5	1.225	900	1.225	900
0.982	797.5	1.2275	885	0.982	793.75	1.2275	900	1.2275	900
0.984	800	1.23	887.5	0.984	795	1.23	901.25	1.23	901.25
0.986	803.75	1.2325	887.5	0.986	796.25	1.2325	902.5	1.2325	902.5
0.988	806.25	1.235	888.75	0.988	797.5	1.235	905	1.235	902.5
0.99	808.75	1.2375	890	0.99	797.5	1.2375	907.5	1.2375	902.5
0.992	810	1.24	890	0.992	798.75	1.24	908.75	1.24	903.75
0.994	811.25	1.2425	891.25	0.994	800	1.2425	910	1.2425	905
0.996	811.25	1.245	892.5	0.996	801.25	1.245	910	1.245	905
0.998	812.5	1.2475	892.5	0.998	802.5	1.2475	910	1.2475	906.25
1	813.75	1.25	893.75	1	803.75	1.25	911.25	1.25	907.5
1.002	815	1.2525	895	1.002	805	1.2525	912.5	1.2525	910
1.004	816.25	1.255	896.25	1.004	806.25	1.255	912.5	1.255	912.5
1.006	816.25	1.2575	897.5	1.006	806.25	1.2575	912.5	1.2575	913.75
1.008	817.5	1.26	898.75	1.008	807.5	1.26	913.75	1.26	916.25
1.01	818.75	1.2625	900	1.01	808.75	1.2625	916.25	1.2625	917.5
1.012	820	1.265	900	1.012	811.25	1.265	917.5	1.265	917.5
1.014	821.25	1.2675	901.25	1.014	813.75	1.2675	920	1.2675	917.5
1.016	821.25	1.27	902.5	1.016	815	1.27	922.5	1.27	918.75
1.018	822.5	1.2725	902.5	1.018	817.5	1.2725	922.5	1.2725	920
1.02	823.75	1.275	903.75	1.02	820	1.275	923.75	1.275	920
1.022	825	1.2775	905	1.022	821.25	1.2775	925	1.2775	921.25
1.024	826.25	1.28	905	1.024	821.25	1.28	925	1.28	922.5
1.026	827.5	1.2825	907.5	1.026	822.5	1.2825	926.25	1.2825	923.75
1.028	828.75	1.285	910	1.028	822.5	1.285	927.5	1.285	925
1.03	830	1.2875	911.25	1.03	823.75	1.2875	927.5	1.2875	925
1.032	831.25	1.29	913.75	1.032	825	1.29	928.75	1.29	926.25
1.034	833.75	1.2925	915	1.034	826.25	1.2925	930	1.2925	927.5
1.036	835	1.295	916.25	1.036	826.25	1.295	930	1.295	927.5
1.038	837.5	1.2975	917.5	1.038	827.5	1.2975	931.25	1.2975	928.75
1.04	838.75	1.3	918.75	1.04	828.75	1.3	932.5	1.3	930
1.042	840	1.3025	920	1.042	830	1.3025	932.5	1.3025	931.25
1.044	841.25	1.305	920	1.044	830	1.305	933.75	1.305	932.5
1.046	841.25	1.3075	920	1.046	831.25	1.3075	935	1.3075	935
1.048	842.5	1.31	921.25	1.048	831.25	1.31	935	1.31	936.25
1.05	843.75	1.3125	922.5	1.05	832.5	1.3125	937.5	1.3125	937.5
1.052	845	1.315	925	1.052	835	1.315	938.75	1.315	937.5
1.054	846.25	1.3175	926.25	1.054	837.5	1.3175	940	1.3175	937.5
1.056	847.5	1.32	927.5	1.056	838.75	1.32	942.5	1.32	938.75
1.058	848.75	1.3225	930	1.058	841.25	1.3225	942.5	1.3225	940
1.06	850	1.325	932.5	1.06	843.75	1.325	943.75	1.325	940
1.062	851.25	1.3275	933.75	1.062	845	1.3275	945	1.3275	941.25
1.064	852.5	1.33	936.25	1.064	846.25	1.33	945	1.33	942.5
1.066	852.5	1.3325	937.5	1.066	846.25	1.3325	945	1.3325	942.5
1.068	853.75	1.335	937.5	1.068	847.5	1.335	946.25	1.335	943.75
1.07	855	1.3375	937.5	1.07	848.75	1.3375	947.5	1.3375	945
1.072	856.25	1.34	938.75	1.072	850	1.34	947.5	1.34	945
1.074	856.25	1.3425	940	1.074	850	1.3425	947.5	1.3425	945
1.076	857.5	1.345	940	1.076	851.25	1.345	948.75	1.345	946.25
1.078	857.5	1.3475	940	1.078	851.25	1.3475	950	1.3475	947.5
1.08	858.75	1.35	941.25	1.08	852.5	1.35	950	1.35	947.5
1.082	861.25	1.3525	942.5	1.082	853.75	1.3525	951.25	1.3525	948.75
1.084	863.75	1.355	943.75	1.084	856.25	1.355	952.5	1.355	950
1.086	865	1.3575	945	1.086	857.5	1.3575	952.5	1.3575	952.5
1.088	867.5	1.36	946.25	1.088	860	1.36	953.75	1.36	953.75
1.09	870	1.3625	947.5	1.09	861.25	1.3625	955	1.3625	955
1.092	871.25	1.365	947.5	1.092	862.5	1.365	957.5	1.365	955
1.094	872.5	1.3675	947.5	1.094	865	1.3675	960	1.3675	955
1.096	872.5	1.37	948.75	1.096	866.25	1.37	961.25	1.37	956.25
1.098	873.75	1.3725	951.25	1.098	868.75	1.3725	962.5	1.3725	957.5
1.1	875	1.375	952.5	1.1	870	1.375	962.5	1.375	957.5
1.102	876.25	1.3775	955	1.102	871.25	1.3775	962.5	1.3775	958.75
1.104	877.5	1.38	957.5	1.104	872.5	1.38	963.75	1.38	960
1.106	878.75	1.3825	957.5	1.106	872.5	1.3825	965	1.3825	961.25
1.108	880	1.385	958.75	1.108	873.75	1.385	965	1.385	962.5
1.11	881.25	1.3875	960	1.11	875	1.3875	965	1.3875	962.5
1.112	882.5	1.39	960	1.112	876.25	1.39	966.25	1.39	963.75
1.114	883.75	1.3925	961.25	1.114	876.25	1.3925	967.5	1.3925	965
1.116	883.75	1.395	962.5	1.116	877.5	1.395	967.5	1.395	967.5
1.118	885	1.3975	962.5	1.118	877.5	1.3975	968.75	1.3975	970
1.12	886.25	1.4	963.75	1.12	878.75	1.4	970	1.4	971.25
1.122	887.5	1.4025	965	1.122	880	1.4025	970	1.4025	972.5
1.124	887.5	1.405	965	1.124	881.25	1.405	971.25	1.405	972.5
1.126	888.75	1.4075	966.25	1.126	881.25	1.4075	972.5	1.4075	972.5
1.128	888.75	1.41	967.5	1.128	882.5	1.41	972.5	1.41	973.75
1.13	890	1.4125	968.75	1.13	883.75	1.4125	973.75	1.4125	975
1.132	893.75	1.415	970	1.132	885	1.415	975	1.415	977.5
1.134	896.25	1.4175	971.25	1.134	886.25	1.4175	976.25	1.4175	978.75
1.136	900	1.42	972.5	1.136	887.5	1.42	977.5	1.42	980
1.138	902.5	1.4225	973.75	1.138	888.75	1.4225	977.5	1.4225	980
1.14	906.25	1.425	975	1.14	890	1.425	978.75	1.425	981.25
1.142	907.5	1.4275	975	1.142	891.25	1.4275	980	1.4275	982.5
1.144	907.5	1.43	976.25	1.144	893.75	1.43	980	1.43	982.5
1.146	908.75	1.4325	977.5	1.146	895	1.4325	981.25	1.4325	983.75
1.148	908.75	1.435	977.5	1.148	897.5	1.435	982.5	1.435	985
1.15	910	1.4375	978.75	1.15	898.75	1.4375	985	1.4375	986.25
1.152	911.25	1.44	980	1.152	900	1.44	986.25	1.44	987.5
1.154	911.25	1.4425	980	1.154	900	1.4425	987.5	1.4425	987.5
1.156	912.5	1.445	981.25	1.156	901.25	1.445	987.5	1.445	988.75
1.158	912.5	1.4475	982.5	1.158	901.25	1.4475	987.5	1.4475	990
1.16	913.75	1.45	982.5	1.16	902.5	1.45	988.75	1.45	990
1.162	915	1.4525	982.5	1.162	905	1.4525	990	1.4525	991.25
1.164	916.25	1.455	983.75	1.164	907.5	1.455	990	1.455	992.5
1.166	916.25	1.4575	985	1.166	908.75	1.4575	990	1.4575	995
1.168	917.5	1.46	985	1.168	911.25	1.46	991.25	1.46	996.25
1.17	918.75	1.4625	985	1.17	913.75	1.4625	992.5	1.4625	997.5
1.172	921.25	1.465	986.25	1.172	915	1.465	992.5	1.465	998.75
1.174	923.75	1.4675	987.5	1.174	916.25	1.4675	992.5	1.4675	1000
1.176	926.25	1.47	987.5	1.176	916.25	1.47	993.75	1.47	1000
1.178	928.75	1.4725	990	1.178	917.5	1.4725	995	1.4725	1001.25
1.18	931.25	1.475	992.5	1.18	918.75	1.475	995	1.475	1002.5
1.182	932.5	1.4775	993.75	1.182	920	1.4775	996.25	1.4775	1003.75
1.184	932.5	1.48	996.25	1.184	921.25	1.48	997.5	1.48	1005
1.186	933.75	1.4825	997.5	1.186	921.25	1.4825	998.75	1.4825	1005
1.188	933.75	1.485	997.5	1.188	922.5	1.485	1000	1.485	1006.25
1.19	935	1.4875	997.5	1.19	923.75	1.4875	1001.25	1.4875	1007.5
1.192	936.25	1.49	998.75	1.192	925	1.49	1002.5	1.49	1007.5
1.194	937.5	1.4925	1000	1.194	926.25	1.4925	1002.5	1.4925	1008.75
1.196	937.5	1.495	1000	1.196	926.25	1.495	1003.75	1.495	1010
1.198	938.75	1.4975	1000	1.198	927.5	1.4975	1005	1.4975	1012.5
1.2	940	1.5	1001.25	1.2	928.75	1.5	1005	1.5	1013.75
1.202	941.25	1.5025	1001.25	1.202	930	1.5025	1006.25	1.5025	1015
1.204	941.25	1.505	1002.5	1.204	931.25	1.505	1007.5	1.505	1015
1.206	942.5	1.5075	1002.5	1.206	932.5	1.5075	1008.75	1.5075	1016.25
1.208	942.5	1.51	1002.5	1.208	933.75	1.51	1010	1.51	1017.5
1.21	943.75	1.5125	1003.75	1.21	935	1.5125	1010	1.5125	1018.75
1.212	945	1.515	1005	1.212	936.25	1.515	1011.25	1.515	1020
1.214	946.25	1.5175	1007.5	1.214	937.5	1.5175	1012.5	1.5175	1020
1.216	947.5	1.52	1008.75	1.216	940	1.52	1012.5	1.52	1021.25
1.218	948.75	1.5225	1010	1.218	941.25	1.5225	1012.5	1.5225	1022.5
1.22	950	1.525	1010	1.22	942.5	1.525	1013.75	1.525	1022.5
1.222	951.25	1.5275	1010	1.222	943.75	1.5275	1015	1.5275	1022.5
1.224	953.75	1.53	1011.25	1.224	945	1.53	1015	1.53	1023.75
1.226	955	1.5325	1012.5	1.226	945	1.5325	1015	1.5325	1025
1.228	957.5	1.535	1013.75	1.228	946.25	1.535	1016.25	1.535	1025
1.23	958.75	1.5375	1015	1.23	947.5	1.5375	1017.5	1.5375	1025
1.232	960	1.54	1016.25	1.232	950	1.54	1017.5	1.54	1026.25
1.234	960	1.5425	1017.5	1.234	951.25	1.5425	1017.5	1.5425	1027.5
1.236	961.25	1.545	1017.5	1.236	953.75	1.545	1018.75	1.545	1030
1.238	961.25	1.5475	1018.75	1.238	955	1.5475	1020	1.5475	1031.25
1.24	962.5	1.55	1020	1.24	957.5	1.55	1020	1.55	1032.5
1.242	963.75	1.5525	1020	1.242	958.75	1.5525	1021.25	1.5525	1032.5
1.244	963.75	1.555	1021.25	1.244	958.75	1.555	1022.5	1.555	1033.75
1.246	965	1.5575	1022.5	1.246	960	1.5575	1023.75	1.5575	1035
1.248	965	1.56	1022.5	1.248	960	1.56	1025	1.56	1035
1.25	966.25	1.5625	1023.75	1.25	961.25	1.5625	1025	1.5625	1036.25
1.252	967.5	1.565	1025	1.252	962.5	1.565	1026.25	1.565	1036.25
1.254	968.75	1.5675	1026.25	1.254	963.75	1.5675	1027.5	1.5675	1037.5
1.256	970	1.57	1027.5	1.256	963.75	1.57	1027.5	1.57	1037.5
1.258	971.25	1.5725	1027.5	1.258	965	1.5725	1028.75	1.5725	1038.75
1.26	972.5	1.575	1028.75	1.26	966.25	1.575	1030	1.575	1040
1.262	973.75	1.5775	1030	1.262	967.5	1.5775	1030	1.5775	1040
1.264	975	1.58	1031.25	1.264	967.5	1.58	1031.25	1.58	1041.25
1.266	975	1.5825	1032.5	1.266	968.75	1.5825	1031.25	1.5825	1042.5
1.268	976.25	1.585	1033.75	1.268	968.75	1.585	1032.5	1.585	1042.5
1.27	977.5	1.5875	1035	1.27	970	1.5875	1032.5	1.5875	1042.5
1.272	980	1.59	1036.25	1.272	971.25	1.59	1032.5	1.59	1043.75
1.274	981.25	1.5925	1037.5	1.274	972.5	1.5925	1033.75	1.5925	1045
1.276	983.75	1.595	1037.5	1.276	973.75	1.595	1035	1.595	1047.5
1.278	985	1.5975	1037.5	1.278	975	1.5975	1036.25	1.5975	1050
1.28	987.5	1.6	1038.75	1.28	976.25	1.6	1037.5	1.6	1051.25
1.282	988.75	1.6025	1040	1.282	977.5	1.6025	1037.5	1.6025	1051.25
1.284	988.75	1.605	1040	1.284	978.75	1.605	1038.75	1.605	1052.5
1.286	990	1.6075	1040	1.286	980	1.6075	1040	1.6075	1052.5
1.288	990	1.61	1041.25	1.288	981.25	1.61	1040	1.61	1052.5
1.29	991.25	1.6125	1042.5	1.29	982.5	1.6125	1040	1.6125	1053.75
1.292	992.5	1.615	1045	1.292	983.75	1.615	1041.25	1.615	1055
1.294	993.75	1.6175	1046.25	1.294	985	1.6175	1042.5	1.6175	1055
1.296	995	1.62	1047.5	1.296	987.5	1.62	1042.5	1.62	1056.25
1.298	996.25	1.6225	1047.5	1.298	988.75	1.6225	1042.5	1.6225	1057.5
1.3	997.5	1.625	1048.75	1.3	990	1.625	1042.5	1.625	1058.75
1.302	998.75	1.6275	1050	1.302	991.25	1.6275	1043.75	1.6275	1060
1.304	998.75	1.63	1050	1.304	991.25	1.63	1043.75	1.63	1061.25
1.306	1000	1.6325	1050	1.306	992.5	1.6325	1045	1.6325	1062.5
1.308	1000	1.635	1051.25	1.308	992.5	1.635	1045	1.635	1062.5
1.31	1001.25	1.6375	1052.5	1.31	993.75	1.6375	1045	1.6375	1062.5
1.312	1002.5	1.64	1052.5	1.312	995	1.64	1046.25	1.64	1063.75
1.314	1005	1.6425	1053.75	1.314	996.25	1.6425	1047.5	1.6425	1065
1.316	1006.25	1.645	1055	1.316	997.5	1.645	1047.5	1.645	1066.25
1.318	1008.75	1.6475	1055	1.318	998.75	1.6475	1047.5	1.6475	1067.5
1.32	1010	1.65	1056.25	1.32	1000	1.65	1048.75	1.65	1068.75
1.322	1011.25	1.6525	1057.5	1.322	1001.25	1.6525	1050	1.6525	1070
1.324	1013.75	1.655	1057.5	1.324	1001.25	1.655	1052.5	1.655	1070
1.326	1015	1.6575	1057.5	1.326	1002.5	1.6575	1053.75	1.6575	1071.25
1.328	1017.5	1.66	1058.75	1.328	1002.5	1.66	1055	1.66	1072.5
1.33	1018.75	1.6625	1060	1.33	1003.75	1.6625	1055	1.6625	1073.75
1.332	1020	1.665	1062.5	1.332	1005	1.665	1055	1.665	1075
1.334	1020	1.6675	1065	1.334	1007.5	1.6675	1056.25	1.6675	1075
1.336	1021.25	1.67	1066.25	1.336	1008.75	1.67	1056.25	1.67	1076.25
1.338	1021.25	1.6725	1067.5	1.338	1011.25	1.6725	1057.5	1.6725	1077.5
1.34	1022.5	1.675	1067.5	1.34	1012.5	1.675	1057.5	1.675	1077.5
1.342	1023.75	1.6775	1067.5	1.342	1013.75	1.6775	1057.5	1.6775	1077.5
1.344	1025	1.68	1068.75	1.344	1013.75	1.68	1058.75	1.68	1078.75
1.346	1025	1.6825	1070	1.346	1015	1.6825	1060	1.6825	1080
1.348	1026.25	1.685	1070	1.348	1015	1.685	1060	1.685	1080
1.35	1027.5	1.6875	1070	1.35	1016.25	1.6875	1060	1.6875	1080
1.352	1028.75	1.69	1071.25	1.352	1017.5	1.69	1061.25	1.69	1081.25
1.354	1028.75	1.6925	1072.5	1.354	1018.75	1.6925	1062.5	1.6925	1082.5
1.356	1030	1.695	1072.5	1.356	1018.75	1.695	1065	1.695	1085
1.358	1030	1.6975	1073.75	1.358	1020	1.6975	1067.5	1.6975	1086.25
1.36	1031.25	1.7	1075	1.36	1021.25	1.7	1068.75	1.7	1087.5
1.362	1032.5	1.7025	1076.25	1.362	1022.5	1.7025	1070	1.7025	1087.5
1.364	1033.75	1.705	1077.5	1.364	1022.5	1.705	1070	1.705	1088.75
1.366	1033.75	1.7075	1080	1.366	1023.75	1.7075	1070	1.7075	1090
1.368	1035	1.71	1081.25	1.368	1023.75	1.71	1071.25	1.71	1090
1.37	1036.25	1.7125	1081.25	1.37	1025	1.7125	1072.5	1.7125	1090
1.372	1037.5	1.715	1082.5	1.372	1026.25	1.715	1072.5	1.715	1091.25
1.374	1038.75	1.7175	1082.5	1.374	1027.5	1.7175	1072.5	1.7175	1092.5
1.376	1038.75	1.72	1082.5	1.376	1028.75	1.72	1073.75	1.72	1092.5
1.378	1040	1.7225	1083.75	1.378	1030	1.7225	1075	1.7225	1092.5
1.38	1041.25	1.725	1085	1.38	1032.5	1.725	1075	1.725	1092.5
1.382	1042.5	1.7275	1085	1.382	1033.75	1.7275	1075	1.7275	1093.75
1.384	1045	1.73	1086.25	1.384	1035	1.73	1076.25	1.73	1093.75
1.386	1046.25	1.7325	1087.5	1.386	1036.25	1.7325	1077.5	1.7325	1095
1.388	1048.75	1.735	1087.5	1.388	1037.5	1.735	1077.5	1.735	1097.5
1.39	1050	1.7375	1087.5	1.39	1038.75	1.7375	1077.5	1.7375	1098.75
1.392	1051.25	1.74	1088.75	1.392	1040	1.74	1078.75	1.74	1100
1.394	1051.25	1.7425	1090	1.394	1041.25	1.7425	1080	1.7425	1100
1.396	1052.5	1.745	1091.25	1.396	1041.25	1.745	1081.25	1.745	1101.25
1.398	1052.5	1.7475	1092.5	1.398	1042.5	1.7475	1082.5	1.7475	1102.5
1.4	1053.75	1.75	1093.75	1.4	1043.75	1.75	1082.5	1.75	1102.5
1.402	1055	1.7525	1095	1.402	1045	1.7525	1083.75	1.7525	1103.75
1.404	1056.25	1.755	1095	1.404	1045	1.755	1085	1.755	1103.75
1.406	1057.5	1.7575	1096.25	1.406	1046.25	1.7575	1086.25	1.7575	1105
1.408	1058.75	1.76	1097.5	1.408	1046.25	1.76	1087.5	1.76	1105
1.41	1060	1.7625	1097.5	1.41	1047.5	1.7625	1087.5	1.7625	1106.25
1.412	1061.25	1.765	1098.75	1.412	1048.75	1.765	1088.75	1.765	1107.5
1.414	1062.5	1.7675	1098.75	1.414	1050	1.7675	1090	1.7675	1107.5
1.416	1065	1.77	1100	1.416	1052.5	1.77	1090	1.77	1108.75
1.418	1066.25	1.7725	1101.25	1.418	1053.75	1.7725	1090	1.7725	1110
1.42	1067.5	1.775	1102.5	1.42	1055	1.775	1091.25	1.775	1110
1.422	1068.75	1.7775	1102.5	1.422	1056.25	1.7775	1092.5	1.7775	1111.25
1.424	1068.75	1.78	1103.75	1.424	1056.25	1.78	1092.5	1.78	1112.5
1.426	1070	1.7825	1105	1.426	1057.5	1.7825	1092.5	1.7825	1112.5
1.428	1070	1.785	1105	1.428	1057.5	1.785	1092.5	1.785	1113.75
1.43	1071.25	1.7875	1105	1.43	1058.75	1.7875	1093.75	1.7875	1115
1.432	1072.5	1.79	1106.25	1.432	1060	1.79	1093.75	1.79	1115
1.434	1073.75	1.7925	1107.5	1.434	1062.5	1.7925	1095	1.7925	1116.25
1.436	1073.75	1.795	1108.75	1.436	1063.75	1.795	1096.25	1.795	1117.5
1.438	1075	1.7975	1110	1.438	1066.25	1.7975	1097.5	1.7975	1117.5
1.44	1076.25	1.8	1111.25	1.44	1067.5	1.8	1098.75	1.8	1118.75
1.442	1077.5	1.8025	1112.5	1.442	1068.75	1.8025	1100	1.8025	1120
1.444	1077.5	1.805	1113.75	1.444	1068.75	1.805	1100	1.805	1120
1.446	1078.75	1.8075	1115	1.446	1070	1.8075	1100	1.8075	1121.25
1.448	1078.75	1.81	1116.25	1.448	1070	1.81	1101.25	1.81	1122.5
1.45	1080	1.8125	1117.5	1.45	1071.25	1.8125	1102.5	1.8125	1122.5
1.452	1081.25	1.815	1117.5	1.452	1071.25	1.815	1102.5	1.815	1123.75
1.454	1081.25	1.8175	1117.5	1.454	1072.5	1.8175	1102.5	1.8175	1125
1.456	1082.5	1.82	1118.75	1.456	1072.5	1.82	1103.75	1.82	1125
1.458	1082.5	1.8225	1118.75	1.458	1073.75	1.8225	1103.75	1.8225	1125
1.46	1083.75	1.825	1120	1.46	1073.75	1.825	1105	1.825	1126.25
1.462	1085	1.8275	1120	1.462	1075	1.8275	1105	1.8275	1127.5
1.464	1087.5	1.83	1120	1.464	1076.25	1.83	1105	1.83	1127.5
1.466	1088.75	1.8325	1120	1.466	1077.5	1.8325	1105	1.8325	1130
1.468	1091.25	1.835	1121.25	1.468	1078.75	1.835	1106.25	1.835	1131.25
1.47	1092.5	1.8375	1122.5	1.47	1081.25	1.8375	1107.5	1.8375	1132.5
1.472	1093.75	1.84	1122.5	1.472	1082.5	1.84	1107.5	1.84	1135
1.474	1093.75	1.8425	1122.5	1.474	1083.75	1.8425	1108.75	1.8425	1135
1.476	1095	1.845	1123.75	1.476	1085	1.845	1110	1.845	1136.25
1.478	1096.25	1.8475	1125	1.478	1086.25	1.8475	1111.25	1.8475	1136.25
1.48	1096.25	1.85	1125	1.48	1087.5	1.85	1112.5	1.85	1136.25
1.482	1097.5	1.8525	1126.25	1.482	1088.75	1.8525	1112.5	1.8525	1137.5
1.484	1098.75	1.855	1127.5	1.484	1088.75	1.855	1112.5	1.855	1137.5
1.486	1100	1.8575	1128.75	1.486	1090	1.8575	1113.75	1.8575	1137.5
1.488	1100	1.86	1130	1.488	1090	1.86	1113.75	1.86	1138.75
1.49	1101.25	1.8625	1130	1.49	1091.25	1.8625	1115	1.8625	1138.75
1.492	1101.25	1.865	1130	1.492	1091.25	1.865	1115	1.865	1138.75
1.494	1102.5	1.8675	1131.25	1.494	1092.5	1.8675	1115	1.8675	1140
1.496	1102.5	1.87	1131.25	1.496	1092.5	1.87	1116.25	1.87	1140
1.498	1103.75	1.8725	1132.5	1.498	1093.75	1.8725	1116.25	1.8725	1141.25
1.5	1103.75	1.875	1132.5	1.5	1093.75	1.875	1117.5	1.875	1142.5
1.502	1105	1.8775	1132.5	1.502	1095	1.8775	1117.5	1.8775	1143.75
1.504	1105	1.88	1133.75	1.504	1096.25	1.88	1117.5	1.88	1145
1.506	1106.25	1.8825	1135	1.506	1096.25	1.8825	1117.5	1.8825	1146.25
1.508	1106.25	1.885	1135	1.508	1097.5	1.885	1117.5	1.885	1147.5
1.51	1107.5	1.8875	1135	1.51	1098.75	1.8875	1118.75	1.8875	1148.75
1.512	1108.75	1.89	1136.25	1.512	1100	1.89	1118.75	1.89	1150
1.514	1111.25	1.8925	1137.5	1.514	1100	1.8925	1120	1.8925	1150
1.516	1112.5	1.895	1137.5	1.516	1101.25	1.895	1120	1.895	1151.25
1.518	1115	1.8975	1137.5	1.518	1101.25	1.8975	1120	1.8975	1152.5
1.52	1116.25	1.9	1138.75	1.52	1102.5	1.9	1121.25	1.9	1152.5
1.522	1116.25	1.9025	1138.75	1.522	1102.5	1.9025	1122.5	1.9025	1152.5
1.524	1117.5	1.905	1138.75	1.524	1103.75	1.905	1122.5	1.905	1152.5
1.526	1117.5	1.9075	1138.75	1.526	1103.75	1.9075	1122.5	1.9075	1153.75
1.528	1118.75	1.91	1138.75	1.528	1105	1.91	1123.75	1.91	1153.75
1.53	1118.75	1.9125	1140	1.53	1105	1.9125	1123.75	1.9125	1155
1.532	1120	1.915	1140	1.532	1106.25	1.915	1125	1.915	1155
1.534	1120	1.9175	1140	1.534	1107.5	1.9175	1125	1.9175	1156.25
1.536	1121.25	1.92	1141.25	1.536	1110	1.92	1125	1.92	1157.5
1.538	1121.25	1.9225	1141.25	1.538	1111.25	1.9225	1125	1.9225	1157.5
1.54	1122.5	1.925	1141.25	1.54	1112.5	1.925	1125	1.925	1157.5
1.542	1123.75	1.9275	1141.25	1.542	1113.75	1.9275	1126.25	1.9275	1158.75
1.544	1125	1.93	1141.25	1.544	1113.75	1.93	1126.25	1.93	1158.75
1.546	1125	1.9325	1141.25	1.546	1115	1.9325	1126.25	1.9325	1160
1.548	1126.25	1.935	1141.25	1.548	1115	1.935	1127.5	1.935	1160
1.55	1127.5	1.9375	1141.25	1.55	1116.25	1.9375	1127.5	1.9375	1161.25
1.552	1128.75	1.94	1141.25	1.552	1116.25	1.94	1127.5	1.94	1162.5
1.554	1131.25	1.9425	1141.25	1.554	1117.5	1.9425	1127.5	1.9425	1163.75
1.556	1132.5	1.945	1142.5	1.556	1117.5	1.945	1127.5	1.945	1163.75
1.558	1135	1.9475	1142.5	1.558	1118.75	1.9475	1128.75	1.9475	1165
1.56	1136.25	1.95	1142.5	1.56	1118.75	1.95	1128.75	1.95	1165
1.562	1136.25	1.9525	1142.5	1.562	1120	1.9525	1128.75	1.9525	1166.25
1.564	1137.5	1.955	1142.5	1.564	1121.25	1.955	1130	1.955	1167.5
1.566	1137.5	1.9575	1141.25	1.566	1121.25	1.9575	1130	1.9575	1167.5
1.568	1138.75	1.96	1141.25	1.568	1122.5	1.96	1130	1.96	1168.75
1.57	1138.75	1.9625	1141.25	1.57	1123.75	1.9625	1130	1.9625	1168.75
1.572	1140	1.965	1140	1.572	1125	1.965	1130	1.965	1170
1.574	1140	1.9675	1140	1.574	1126.25	1.9675	1131.25	1.9675	1170
1.576	1141.25	1.97	1140	1.576	1126.25	1.97	1131.25	1.97	1170
1.578	1141.25	1.9725	1140	1.578	1127.5	1.9725	1132.5	1.9725	1171.25
1.58	1142.5	1.975	1140	1.58	1128.75	1.975	1132.5	1.975	1172.5
1.582	1142.5	1.9775	1138.75	1.582	1130	1.9775	1132.5	1.9775	1172.5
1.584	1143.75	1.98	1138.75	1.584	1131.25	1.98	1133.75	1.98	1173.75
1.586	1143.75	1.9825	1138.75	1.586	1131.25	1.9825	1135	1.9825	1175
1.588	1145	1.985	1137.5	1.588	1132.5	1.985	1135	1.985	1175
1.59	1145	1.9875	1137.5	1.59	1133.75	1.9875	1135	1.9875	1175
1.592	1145	1.99	1137.5	1.592	1133.75	1.99	1136.25	1.99	1176.25
1.594	1146.25	1.9925	1135	1.594	1135	1.9925	1137.5	1.9925	1176.25
1.596	1146.25	1.995	1132.5	1.596	1135	1.995	1137.5	1.995	1177.5
1.598	1147.5	1.9975	1131.25	1.598	1136.25	1.9975	1137.5	1.9975	1177.5
1.6	1147.5	2	1128.75	1.6	1136.25	2	1138.75	2	1177.5
1.602	1148.75	2.0025	1127.5	1.602	1137.5	2.0025	1140	2.0025	1177.5
1.604	1150	2.005	1127.5	1.604	1137.5	2.005	1140	2.005	1177.5
1.606	1150	2.0075	1127.5	1.606	1138.75	2.0075	1140	2.0075	1178.75
1.608	1151.25	2.01	1126.25	1.608	1138.75	2.01	1141.25	2.01	1178.75
1.61	1152.5			1.61	1140	2.0125	1141.25	2.0125	1180
1.612	1153.75			1.612	1140	2.015	1142.5	2.015	1180
1.614	1155			1.614	1141.25	2.0175	1142.5	2.0175	1180
1.616	1156.25			1.616	1141.25	2.02	1142.5	2.02	1181.25
1.618	1157.5			1.618	1142.5	2.0225	1143.75	2.0225	1181.25
1.62	1158.75			1.62	1142.5	2.025	1145	2.025	1182.5
1.622	1158.75			1.622	1145	2.0275	1145	2.0275	1182.5
1.624	1160			1.624	1146.25	2.03	1146.25	2.03	1182.5
1.626	1160			1.626	1148.75	2.0325	1147.5	2.0325	1182.5
1.628	1161.25			1.628	1150	2.035	1147.5	2.035	1183.75
1.63	1161.25			1.63	1152.5	2.0375	1148.75	2.0375	1185
1.632	1161.25			1.632	1152.5	2.04	1150	2.04	1185
1.634	1161.25			1.634	1153.75	2.0425	1150	2.0425	1185
1.636	1162.5			1.636	1153.75	2.045	1150	2.045	1185
1.638	1162.5			1.638	1155	2.0475	1151.25	2.0475	1185
1.64	1162.5			1.64	1155	2.05	1151.25	2.05	1185
1.642	1162.5			1.642	1156.25	2.0525	1152.5	2.0525	1186.25
1.644	1162.5			1.644	1156.25	2.055	1152.5	2.055	1186.25
1.646	1163.75			1.646	1157.5	2.0575	1152.5	2.0575	1186.25
1.648	1163.75			1.648	1157.5	2.06	1153.75	2.06	1186.25
1.65	1163.75			1.65	1158.75	2.0625	1155	2.0625	1186.25
1.652	1165			1.652	1160	2.065	1155	2.065	1187.5
1.654	1165			1.654	1160	2.0675	1155	2.0675	1187.5
1.656	1166.25			1.656	1161.25	2.07	1156.25	2.07	1187.5
1.658	1166.25			1.658	1161.25	2.0725	1156.25	2.0725	1187.5
1.66	1167.5			1.66	1162.5	2.075	1157.5	2.075	1187.5
1.662	1167.5			1.662	1163.75	2.0775	1157.5	2.0775	1187.5
1.664	1167.5			1.664	1163.75	2.08	1157.5	2.08	1187.5
1.666	1168.75			1.666	1165	2.0825	1157.5	2.0825	1187.5
1.668	1168.75			1.668	1165	2.085	1158.75	2.085	1187.5
1.67	1168.75			1.67	1166.25	2.0875	1160	2.0875	1186.25
1.672	1168.75			1.672	1167.5	2.09	1160	2.09	1186.25
1.674	1168.75			1.674	1168.75	2.0925	1160	2.0925	1186.25
1.676	1170			1.676	1168.75	2.095	1161.25	2.095	1185
1.678	1170			1.678	1170	2.0975	1162.5	2.0975	1185
1.68	1170			1.68	1171.25	2.1	1162.5	2.1	1185
1.682	1170			1.682	1172.5			2.1025	1185
1.684	1170			1.684	1172.5			2.105	1183.75
1.686	1170			1.686	1173.75			2.1075	1182.5
1.688	1170			1.688	1173.75			2.11	1182.5
1.69	1170			1.69	1175			2.1125	1182.5
1.692	1170			1.692	1175			2.115	1182.5
1.694	1170			1.694	1176.25			2.1175	1181.25
1.696	1168.75			1.696	1176.25			2.12	1181.25
1.698	1168.75			1.698	1177.5			2.1225	1181.25
1.7	1168.75			1.7	1177.5			2.125	1180
1.702	1168.75			1.702	1178.75			2.1275	1180
1.704	1167.5			1.704	1178.75			2.13	1180
1.706	1167.5			1.706	1180
1.708	1166.25			1.708	1180
1.71	1166.25			1.71	1181.25
1.712	1166.25			1.712	1182.5
1.714	1166.25			1.714	1183.75
1.716	1165			1.716	1183.75
1.718	1165			1.718	1185
1.72	1165			1.72	1186.25
1.722	1163.75			1.722	1187.5
1.724	1163.75			1.724	1187.5
1.726	1162.5			1.726	1188.75
1.728	1162.5			1.728	1188.75
1.73	1161.25			1.73	1190
				1.732	1190
				1.734	1191.25
				1.736	1191.25
				1.738	1192.5
				1.74	1192.5
				1.742	1192.5
				1.744	1192.5
				1.746	1193.75
				1.748	1193.75
				1.75	1193.75
				1.752	1195
				1.754	1195
				1.756	1195
				1.758	1196.25
				1.76	1197.5
				1.762	1197.5
				1.764	1197.5
				1.766	1198.75
				1.768	1200
				1.77	1200
				1.772	1201.25
				1.774	1202.5
				1.776	1203.75
				1.778	1205
				1.78	1206.25
				1.782	1206.25
				1.784	1206.25
				1.786	1207.5
				1.788	1207.5
				1.79	1207.5
				1.792	1207.5
				1.794	1208.75
				1.796	1208.75
				1.798	1210
				1.8	1210
				1.802	1210
				1.804	1211.25
				1.806	1211.25
				1.808	1212.5
				1.81	1212.5
				1.812	1212.5
				1.814	1213.75
				1.816	1213.75
				1.818	1215
				1.82	1215
				1.822	1215
				1.824	1215
				1.826	1216.25
				1.828	1216.25
				1.83	1216.25
				1.832	1216.25
				1.834	1216.25
				1.836	1217.5
				1.838	1217.5
				1.84	1217.5
				1.842	1217.5
				1.844	1217.5
				1.846	1217.5
				1.848	1217.5
				1.85	1217.5
				1.852	1217.5
				1.854	1217.5
				1.856	1218.75
				1.858	1218.75
				1.86	1218.75
				1.862	1218.75
				1.864	1218.75
				1.866	1218.75
				1.868	1218.75
				1.87	1218.75
				1.872	1218.75
				1.874	1217.5
				1.876	1217.5
				1.878	1216.25
				1.88	1216.25
				1.882	1216.25
				1.884	1216.25
				1.886	1216.25
				1.888	1216.25
				1.89	1216.25
				1.892	1216.25
				1.894	1216.25
				1.896	1215
				1.898	1215
				1.9	1215
				1.902	1215
				1.904	1213.75
				1.906	1213.75
				1.908	1212.5
				1.91	1212.5
				1.912	1211.25
				1.914	1211.25
				1.916	1210
				1.918	1210
				1.92	1208.75
				1.922	1208.75
				1.924	1207.5
				1.926	1207.5
				1.928	1206.25
				1.93	1206.25
				1.932	1197.5
				1.934	1188.75
				1.936	1178.75
				1.938	1170
				1.94	1161.25

## Sheet: PLA-tensile-transverse
		Results
	Force
												AREA	19.643	13.581	19.627	19.783	19.812
#1		#2		#3		#4		#5					Force						Stress
X1	Y1	X2	Y2	X3	Y3	X4	Y4	X5	Y5			X	Y1	Y2	Y3	Y4	Y5		Y1	Y2	Y3	Y4	Y5	AVG	X (%)
0.001	12.1703	0.001	12.23	0.001	12.544	0.001	12.298	0.001	11.97			0	0	0	0	0	0		0	0	0	0	0	0	0
0.002	12.59	0.002	13.0453	0.002	13.0667	0.002	13.244	0.002	12.8567			0.001	0	0	0	0	0		0	0	0	0	0	0	0.00153846
0.003	13.4293	0.003	13.453	0.003	13.5893	0.003	13.717	0.003	13.3			0.002	12.59	13.0453	13.0667	13.244	12.8567		0.640941	0.960555	0.665751	0.669464	0.648935	0.717129	0.00307692
0.004	14.2687	0.004	14.2683	0.004	14.6347	0.004	14.19	0.004	14.1867			0.003	13.4293	13.453	13.5893	13.717	13.3		0.683668	0.990575	0.692378	0.693373	0.67131	0.746261	0.00461538
0.005	14.6883	0.005	14.676	0.005	15.68	0.005	15.136	0.005	14.63			0.004	14.2687	14.2683	14.6347	14.19	14.1867		0.726401	1.05061	0.745641	0.717283	0.716066	0.7912	0.00615385
0.006	15.5277	0.006	15.4913	0.006	16.2027	0.006	15.609	0.006	15.0733			0.005	14.6883	14.676	15.68	15.136	14.63		0.747763	1.08063	0.798899	0.765101	0.738441	0.826166	0.00769231
0.007	15.9473	0.007	15.899	0.007	16.7253	0.007	16.082	0.007	15.96			0.006	15.5277	15.4913	16.2027	15.609	15.0733		0.790495	1.14066	0.825531	0.789011	0.760817	0.861303	0.00923077
0.008	16.7867	0.008	16.3067	0.008	17.7707	0.008	17.028	0.008	16.4033			0.007	15.9473	15.899	16.7253	16.082	15.96		0.811857	1.17068	0.852158	0.81292	0.805572	0.890637	0.0107692
0.009	17.626	0.009	17.122	0.009	18.816	0.009	17.501	0.009	17.29			0.008	16.7867	16.3067	17.7707	17.028	16.4033		0.854589	1.2007	0.905421	0.860739	0.827948	0.929879	0.0123077
0.01	18.0457	0.01	17.5297	0.01	19.3387	0.01	17.974	0.01	17.7333			0.009	17.626	17.122	18.816	17.501	17.29		0.897317	1.26073	0.958679	0.884648	0.872703	0.974816	0.0138462
0.011	18.885	0.011	18.345	0.011	19.8613	0.011	18.92	0.011	18.1767			0.01	18.0457	17.5297	19.3387	17.974	17.7333		0.918684	1.29075	0.985311	0.908558	0.895079	0.999677	0.0153846
0.012	19.7243	0.012	18.7527	0.012	20.9067	0.012	19.393	0.012	19.0633			0.011	18.885	18.345	19.8613	18.92	18.1767		0.961411	1.35078	1.01194	0.956377	0.917459	1.03959	0.0169231
0.013	20.144	0.013	19.1603	0.013	21.952	0.013	19.866	0.013	19.5067			0.012	19.7243	18.7527	20.9067	19.393	19.0633		1.00414	1.3808	1.0652	0.980286	0.96221	1.07853	0.0184615
0.014	20.9833	0.014	19.9757	0.014	22.4747	0.014	20.812	0.014	20.3933			0.013	20.144	19.1603	21.952	19.866	19.5067		1.02551	1.41082	1.11846	1.0042	0.98459	1.10871	0.02
0.015	21.8227	0.015	20.3833	0.015	22.9973	0.015	21.285	0.015	20.8367			0.014	20.9833	19.9757	22.4747	20.812	20.3933		1.06823	1.47086	1.14509	1.05201	1.02934	1.15311	0.0215385
0.016	22.2423	0.016	21.1987	0.016	24.0427	0.016	21.758	0.016	21.7233			0.015	21.8227	20.3833	22.9973	21.285	20.8367		1.11097	1.50087	1.17172	1.07592	1.05172	1.18224	0.0230769
0.017	23.0817	0.017	21.6063	0.017	25.088	0.017	22.704	0.017	22.1667			0.016	22.2423	21.1987	24.0427	21.758	21.7233		1.13233	1.56091	1.22498	1.09983	1.09647	1.2229	0.0246154
0.018	23.921	0.018	22.4217	0.018	25.6107	0.018	23.177	0.018	22.61			0.017	23.0817	21.6063	25.088	22.704	22.1667		1.17506	1.59092	1.27824	1.14765	1.11885	1.26214	0.0261538
0.019	24.3407	0.019	22.8293	0.019	26.1333	0.019	23.65	0.019	23.4967			0.018	23.921	22.4217	25.6107	23.177	22.61		1.21779	1.65096	1.30487	1.17156	1.14123	1.29728	0.0276923
0.02	25.18	0.02	23.237	0.02	27.1787	0.02	24.596	0.02	23.94			0.019	24.3407	22.8293	26.1333	23.65	23.4967		1.23915	1.68097	1.3315	1.19547	1.18598	1.32662	0.0292308
0.021	25.5997	0.021	24.0523	0.021	28.224	0.021	25.069	0.021	24.8267			0.02	25.18	23.237	27.1787	24.596	23.94		1.28188	1.71099	1.38476	1.24329	1.20836	1.36586	0.0307692
0.022	26.439	0.022	24.46	0.022	28.7467	0.022	25.542	0.022	25.27			0.021	25.5997	24.0523	28.224	25.069	24.8267		1.30325	1.77103	1.43802	1.2672	1.25311	1.40652	0.0323077
0.023	27.2783	0.023	25.2753	0.023	29.2693	0.023	26.488	0.023	25.7133			0.022	26.439	24.46	28.7467	25.542	25.27		1.34598	1.80105	1.46465	1.29111	1.27549	1.43565	0.0338462
0.024	27.698	0.024	25.683	0.024	30.3147	0.024	26.961	0.024	26.6			0.023	27.2783	25.2753	29.2693	26.488	25.7133		1.3887	1.86108	1.49128	1.33893	1.29786	1.47557	0.0353846
0.025	28.5373	0.025	26.4983	0.025	31.36	0.025	27.434	0.025	27.0433			0.024	27.698	25.683	30.3147	26.961	26.6		1.41007	1.8911	1.54454	1.36284	1.34262	1.51023	0.0369231
0.026	29.3767	0.026	26.906	0.026	31.8827	0.026	28.38	0.026	27.93			0.025	28.5373	26.4983	31.36	27.434	27.0433		1.4528	1.95113	1.5978	1.38675	1.365	1.55069	0.0384615
0.027	29.7963	0.027	27.3137	0.027	32.4053	0.027	28.853	0.027	28.3733			0.026	29.3767	26.906	31.8827	28.38	27.93		1.49553	1.98115	1.62443	1.43457	1.40975	1.58909	0.04
0.028	30.6357	0.028	28.129	0.028	33.4507	0.028	29.326	0.028	28.8167			0.027	29.7963	27.3137	32.4053	28.853	28.3733		1.51689	2.01117	1.65106	1.45847	1.43213	1.61394	0.0415385
0.029	31.475	0.029	28.5367	0.029	34.496	0.029	30.272	0.029	29.7033			0.028	30.6357	28.129	33.4507	29.326	28.8167		1.55962	2.0712	1.70432	1.48238	1.45451	1.65441	0.0430769
0.03	31.8947	0.03	29.352	0.03	35.0187	0.03	30.745	0.03	30.1467			0.029	31.475	28.5367	34.496	30.272	29.7033		1.60235	2.10122	1.75758	1.5302	1.49926	1.69812	0.0446154
0.031	32.734	0.031	29.7597	0.031	35.5413	0.031	31.218	0.031	31.0333			0.03	31.8947	29.352	35.0187	30.745	30.1467		1.62372	2.16125	1.78421	1.55411	1.52164	1.72899	0.0461538
0.032	33.5733	0.032	30.575	0.032	36.5867	0.032	32.164	0.032	31.4767			0.031	32.734	29.7597	35.5413	31.218	31.0333		1.66645	2.19127	1.81084	1.57802	1.56639	1.76259	0.0476923
0.033	33.993	0.033	30.9827	0.033	37.632	0.033	32.637	0.033	31.92			0.032	33.5733	30.575	36.5867	32.164	31.4767		1.70917	2.25131	1.8641	1.62584	1.58877	1.80784	0.0492308
0.034	34.8323	0.034	31.3903	0.034	38.1547	0.034	33.11	0.034	32.8067			0.033	33.993	30.9827	37.632	32.637	31.92		1.73054	2.28133	1.91736	1.64975	1.61114	1.83802	0.0507692
0.035	35.252	0.035	32.2057	0.035	38.6773	0.035	34.056	0.035	33.25			0.034	34.8323	31.3903	38.1547	33.11	32.8067		1.77327	2.31134	1.94399	1.67366	1.6559	1.87163	0.0523077
0.036	36.0913	0.036	32.6133	0.036	39.7227	0.036	34.529	0.036	34.1367			0.035	35.252	32.2057	38.6773	34.056	33.25		1.79463	2.37138	1.97062	1.72148	1.67828	1.90728	0.0538462
0.037	36.9307	0.037	33.4287	0.037	40.768	0.037	35.002	0.037	34.58			0.036	36.0913	32.6133	39.7227	34.529	34.1367		1.83736	2.40139	2.02388	1.74539	1.72303	1.94621	0.0553846
0.038	37.3503	0.038	33.8363	0.038	41.2907	0.038	35.948	0.038	35.4667			0.037	36.9307	33.4287	40.768	35.002	34.58		1.88009	2.46143	2.07714	1.7693	1.74541	1.98667	0.0569231
0.039	38.1897	0.039	34.244	0.039	41.8133	0.039	36.421	0.039	35.91			0.038	37.3503	33.8363	41.2907	35.948	35.4667		1.90146	2.49144	2.10377	1.81712	1.79016	2.02079	0.0584615
0.04	39.029	0.04	35.0593	0.04	42.8587	0.04	36.894	0.04	36.3533			0.039	38.1897	34.244	41.8133	36.421	35.91		1.94419	2.52146	2.1304	1.84103	1.81254	2.04992	0.06
0.041	39.4487	0.041	35.467	0.041	43.3813	0.041	37.84	0.041	37.24			0.04	39.029	35.0593	42.8587	36.894	36.3533		1.98692	2.5815	2.18366	1.86493	1.83491	2.09038	0.0615385
0.042	40.288	0.042	36.2823	0.042	43.904	0.042	38.313	0.042	37.6833			0.041	39.4487	35.467	43.3813	37.84	37.24		2.00828	2.61152	2.21029	1.91275	1.87967	2.1245	0.0630769
0.043	41.1273	0.043	36.69	0.043	44.4267	0.043	38.786	0.043	38.57			0.042	40.288	36.2823	43.904	38.313	37.6833		2.05101	2.67155	2.23692	1.93666	1.90204	2.15964	0.0646154
0.044	41.547	0.044	37.5053	0.044	44.9493	0.044	39.732	0.044	39.0133			0.043	41.1273	36.69	44.4267	38.786	38.57		2.09374	2.70157	2.26355	1.96057	1.9468	2.19325	0.0661538
0.045	42.3863	0.045	37.913	0.045	45.9947	0.045	40.205	0.045	39.4567			0.044	41.547	37.5053	44.9493	39.732	39.0133		2.1151	2.7616	2.29018	2.00839	1.96918	2.22889	0.0676923
0.046	43.2257	0.046	39.136	0.046	46.5173	0.046	40.678	0.046	40.3433			0.045	42.3863	37.913	45.9947	40.205	39.4567		2.15783	2.79162	2.34344	2.0323	1.99156	2.26335	0.0692308
0.047	43.6453	0.047	40.359	0.047	47.04	0.047	41.624	0.047	40.7867			0.046	43.2257	39.136	46.5173	40.678	40.3433		2.20057	2.88167	2.37007	2.05621	2.03631	2.30896	0.0707692
0.048	44.4847	0.048	41.582	0.048	47.04	0.048	42.097	0.048	41.6733			0.047	43.6453	40.359	47.04	41.624	40.7867		2.22193	2.97173	2.3967	2.10403	2.05869	2.35061	0.0723077
0.049	44.9043	0.049	42.805	0.049	47.5627	0.049	42.57	0.049	42.1167			0.048	44.4847	41.582	47.04	42.097	41.6733		2.26466	3.06178	2.3967	2.12794	2.10344	2.3909	0.0738462
0.05	45.7437	0.05	44.028	0.05	47.5627	0.05	43.516	0.05	42.56			0.049	44.9043	42.805	47.5627	42.57	42.1167		2.28602	3.15183	2.42333	2.15185	2.12582	2.42777	0.0753846
0.051	46.583	0.051	45.251	0.051	48.0853	0.051	43.989	0.051	43.4467			0.05	45.7437	44.028	47.5627	43.516	42.56		2.32875	3.24188	2.42333	2.19967	2.14819	2.46836	0.0769231
0.052	47.0027	0.052	46.474	0.052	48.0853	0.052	44.935	0.052	43.89			0.051	46.583	45.251	48.0853	43.989	43.4467		2.37148	3.33193	2.44996	2.22358	2.19295	2.51398	0.0784615
0.053	47.842	0.053	47.697	0.053	48.608	0.053	45.408	0.053	44.7767			0.052	47.0027	46.474	48.0853	44.935	43.89		2.39285	3.42199	2.44996	2.27139	2.21532	2.5503	0.08
0.054	48.6813	0.054	48.1047	0.054	48.608	0.054	46.354	0.054	45.22			0.053	47.842	47.697	48.608	45.408	44.7767		2.43558	3.51204	2.47659	2.2953	2.26008	2.59592	0.0815385
0.055	49.101	0.055	48.92	0.055	49.1307	0.055	47.3	0.055	46.1067			0.054	48.6813	48.1047	48.608	46.354	45.22		2.4783	3.54206	2.47659	2.34312	2.28246	2.62451	0.0830769
0.056	49.5207	0.056	49.7353	0.056	50.176	0.056	48.246	0.056	46.9933			0.055	49.101	48.92	49.1307	47.3	46.1067		2.49967	3.60209	2.50322	2.39094	2.32721	2.66463	0.0846154
0.057	50.36	0.057	50.143	0.057	51.744	0.057	49.192	0.057	47.88			0.056	49.5207	49.7353	50.176	48.246	46.9933		2.52104	3.66212	2.55648	2.43876	2.37196	2.71007	0.0861538
0.058	51.1993	0.058	50.5507	0.058	53.312	0.058	49.665	0.058	48.3233			0.057	50.36	50.143	51.744	49.192	47.88		2.56376	3.69214	2.63637	2.48658	2.41672	2.75911	0.0876923
0.059	51.619	0.059	51.366	0.059	54.3573	0.059	50.611	0.059	49.21			0.058	51.1993	50.5507	53.312	49.665	48.3233		2.60649	3.72216	2.71626	2.51049	2.43909	2.7989	0.0892308
0.06	52.0387	0.06	52.1813	0.06	55.4027	0.06	51.557	0.06	50.0967			0.059	51.619	51.366	54.3573	50.611	49.21		2.62786	3.7822	2.76952	2.55831	2.48385	2.84435	0.0907692
0.061	52.878	0.061	52.589	0.061	56.9707	0.061	52.503	0.061	50.54			0.06	52.0387	52.1813	55.4027	51.557	50.0967		2.64922	3.84223	2.82278	2.60613	2.5286	2.88979	0.0923077
0.062	53.7173	0.062	53.4043	0.062	58.5387	0.062	52.976	0.062	51.4267			0.061	52.878	52.589	56.9707	52.503	50.54		2.69195	3.87225	2.90267	2.65395	2.55098	2.93436	0.0938462
0.063	54.5567	0.063	54.2197	0.063	59.584	0.063	53.449	0.063	52.3133			0.062	53.7173	53.4043	58.5387	52.976	51.4267		2.73468	3.93228	2.98256	2.67785	2.59573	2.98462	0.0953846
0.064	55.396	0.064	54.6273	0.064	60.1067	0.064	54.395	0.064	52.7567			0.063	54.5567	54.2197	59.584	53.449	52.3133		2.77741	3.99232	3.03582	2.70176	2.64049	3.02956	0.0969231
0.065	56.2353	0.065	55.4427	0.065	60.1067	0.065	54.868	0.065	53.6433			0.064	55.396	54.6273	60.1067	54.395	52.7567		2.82014	4.02233	3.06245	2.74958	2.66287	3.06347	0.0984615
0.066	57.4943	0.066	56.258	0.066	60.6293	0.066	55.341	0.066	54.53			0.065	56.2353	55.4427	60.1067	54.868	53.6433		2.86287	4.08237	3.06245	2.77349	2.70762	3.09776	0.1
0.067	58.3337	0.067	57.0733	0.067	60.6293	0.067	55.814	0.067	55.4167			0.066	57.4943	56.258	60.6293	55.341	54.53		2.92696	4.1424	3.08908	2.7974	2.75237	3.14164	0.101538
0.068	59.173	0.068	57.481	0.068	61.152	0.068	56.76	0.068	55.86			0.067	58.3337	57.0733	60.6293	55.814	55.4167		2.96969	4.20244	3.08908	2.82131	2.79713	3.17593	0.103077
0.069	60.0123	0.069	58.2963	0.069	61.6747	0.069	57.233	0.069	56.7467			0.068	59.173	57.481	61.152	56.76	55.86		3.01242	4.23246	3.11571	2.86913	2.8195	3.20984	0.104615
0.07	60.8517	0.07	59.1117	0.07	61.6747	0.07	57.706	0.07	57.6333			0.069	60.0123	58.2963	61.6747	57.233	56.7467		3.05515	4.29249	3.14234	2.89304	2.86426	3.24946	0.106154
0.071	61.2713	0.071	59.927	0.071	62.1973	0.071	58.652	0.071	58.52			0.07	60.8517	59.1117	61.6747	57.706	57.6333		3.09788	4.35253	3.14234	2.91695	2.90901	3.28374	0.107692
0.072	61.2713	0.072	60.3347	0.072	63.2427	0.072	59.598	0.072	59.85			0.071	61.2713	59.927	62.1973	58.652	58.52		3.11924	4.41256	3.16897	2.96477	2.95377	3.32386	0.109231
0.073	61.691	0.073	61.15	0.073	63.7653	0.073	60.544	0.073	60.7367			0.072	61.2713	60.3347	63.2427	59.598	59.85		3.11924	4.44258	3.22223	3.01259	3.0209	3.36351	0.110769
0.074	62.1107	0.074	61.9653	0.074	64.8107	0.074	61.49	0.074	61.6233			0.073	61.691	61.15	63.7653	60.544	60.7367		3.14061	4.50261	3.24886	3.06041	3.06565	3.40363	0.112308
0.075	62.5303	0.075	62.7807	0.075	65.3333	0.075	61.963	0.075	62.9533			0.074	62.1107	61.9653	64.8107	61.49	61.6233		3.16198	4.56265	3.30212	3.10822	3.1104	3.44907	0.113846
0.076	62.95	0.076	63.1883	0.076	66.3787	0.076	62.909	0.076	63.84			0.075	62.5303	62.7807	65.3333	61.963	62.9533		3.18334	4.62269	3.32875	3.13213	3.17753	3.48889	0.115385
0.077	62.95	0.077	64.0037	0.077	66.9013	0.077	63.855	0.077	64.7267			0.076	62.95	63.1883	66.3787	62.909	63.84		3.2047	4.6527	3.38201	3.17995	3.22229	3.52833	0.116923
0.078	63.3697	0.078	64.819	0.078	67.9467	0.078	64.801	0.078	65.17			0.077	62.95	64.0037	66.9013	63.855	64.7267		3.2047	4.71274	3.40864	3.22777	3.26705	3.56418	0.118462
0.079	64.6287	0.079	65.6343	0.079	68.4693	0.079	65.274	0.079	66.0567			0.078	63.3697	64.819	67.9467	64.801	65.17		3.22607	4.77277	3.4619	3.27559	3.28942	3.60515	0.12
0.08	65.8877	0.08	66.8573	0.08	69.5147	0.08	65.274	0.08	66.5			0.079	64.6287	65.6343	68.4693	65.274	66.0567		3.29016	4.8328	3.48853	3.2995	3.33418	3.64903	0.121538
0.081	67.1467	0.081	67.6727	0.081	70.0373	0.081	65.747	0.081	67.3867			0.08	65.8877	66.8573	69.5147	65.274	66.5		3.35426	4.92286	3.54179	3.2995	3.35655	3.69499	0.123077
0.082	68.4057	0.082	68.488	0.082	71.0827	0.082	66.22	0.082	67.83			0.081	67.1467	67.6727	70.0373	65.747	67.3867		3.41835	4.9829	3.56842	3.32341	3.40131	3.73888	0.124615
0.083	69.6647	0.083	69.3033	0.083	71.6053	0.083	66.693	0.083	68.2733			0.082	68.4057	68.488	71.0827	66.22	67.83		3.48245	5.04293	3.62168	3.34732	3.42368	3.78361	0.126154
0.084	70.9237	0.084	70.1187	0.084	72.128	0.084	67.166	0.084	69.16			0.083	69.6647	69.3033	71.6053	66.693	68.2733		3.54654	5.10296	3.64831	3.37123	3.44606	3.82302	0.127692
0.085	72.1827	0.085	71.3417	0.085	72.6507	0.085	67.166	0.085	69.6033			0.084	70.9237	70.1187	72.128	67.166	69.16		3.61063	5.163	3.67494	3.39514	3.49081	3.8669	0.129231
0.086	73.4417	0.086	72.157	0.086	73.1733	0.086	67.639	0.086	70.49			0.085	72.1827	71.3417	72.6507	67.166	69.6033		3.67473	5.25305	3.70157	3.39514	3.51319	3.90754	0.130769
0.087	73.8613	0.087	72.5647	0.087	74.2187	0.087	68.112	0.087	71.3767			0.086	73.4417	72.157	73.1733	67.639	70.49		3.73882	5.31308	3.7282	3.41905	3.55794	3.95142	0.132308
0.088	73.8613	0.088	72.5647	0.088	74.7413	0.088	69.058	0.088	72.2633			0.087	73.8613	72.5647	74.2187	68.112	71.3767		3.76018	5.3431	3.78146	3.44296	3.6027	3.98608	0.133846
0.089	74.281	0.089	72.9723	0.089	75.264	0.089	69.531	0.089	73.5933			0.088	73.8613	72.5647	74.7413	69.058	72.2633		3.76018	5.3431	3.80809	3.49077	3.64745	4.00992	0.135385
0.09	74.7007	0.09	73.38	0.09	75.7867	0.09	70.477	0.09	74.48			0.089	74.281	72.9723	75.264	69.531	73.5933		3.78155	5.37312	3.83472	3.51468	3.71458	4.04373	0.136923
0.091	74.7007	0.091	73.38	0.091	76.3093	0.091	70.95	0.091	75.3667			0.09	74.7007	73.38	75.7867	70.477	74.48		3.80292	5.40314	3.86135	3.5625	3.75934	4.07785	0.138462
0.092	75.1203	0.092	73.7877	0.092	77.3547	0.092	71.896	0.092	76.2533			0.091	74.7007	73.38	76.3093	70.95	75.3667		3.80292	5.40314	3.88798	3.58641	3.80409	4.09691	0.14
0.093	75.1203	0.093	74.1953	0.093	77.8773	0.093	72.369	0.093	77.14			0.092	75.1203	73.7877	77.3547	71.896	76.2533		3.82428	5.43316	3.94124	3.63423	3.84884	4.13635	0.141538
0.094	75.54	0.094	74.1953	0.094	78.4	0.094	73.315	0.094	77.5833			0.093	75.1203	74.1953	77.8773	72.369	77.14		3.82428	5.46317	3.96787	3.65814	3.8936	4.16141	0.143077
0.095	76.3793	0.095	74.603	0.095	78.9227	0.095	73.788	0.095	78.0267			0.094	75.54	74.1953	78.4	73.315	77.5833		3.84564	5.46317	3.9945	3.70596	3.91598	4.18505	0.144615
0.096	77.2187	0.096	75.4183	0.096	79.4453	0.096	74.734	0.096	78.9133			0.095	76.3793	74.603	78.9227	73.788	78.0267		3.88837	5.49319	4.02113	3.72987	3.93836	4.21418	0.146154
0.097	78.058	0.097	76.6413	0.097	80.4907	0.097	75.207	0.097	79.3567			0.096	77.2187	75.4183	79.4453	74.734	78.9133		3.93111	5.55322	4.04776	3.77769	3.98311	4.25858	0.147692
0.098	78.8973	0.098	77.4567	0.098	81.0133	0.098	76.153	0.098	79.8			0.097	78.058	76.6413	80.4907	75.207	79.3567		3.97383	5.64327	4.10102	3.8016	4.00549	4.30504	0.149231
0.099	79.7367	0.099	78.272	0.099	82.0587	0.099	76.626	0.099	80.2433			0.098	78.8973	77.4567	81.0133	76.153	79.8		4.01656	5.70331	4.12765	3.84942	4.02786	4.34496	0.150769
0.1	80.576	0.1	79.0873	0.1	83.104	0.1	77.572	0.1	81.13			0.099	79.7367	78.272	82.0587	76.626	80.2433		4.05929	5.76335	4.18091	3.87333	4.05024	4.38542	0.152308
0.101	81.4153	0.101	79.9027	0.101	84.1493	0.101	78.045	0.101	81.5733			0.1	80.576	79.0873	83.104	77.572	81.13		4.10202	5.82338	4.23417	3.92114	4.09499	4.43514	0.153846
0.102	82.2547	0.102	81.1257	0.102	84.672	0.102	78.991	0.102	82.0167			0.101	81.4153	79.9027	84.1493	78.045	81.5733		4.14475	5.88342	4.28743	3.94505	4.11737	4.4756	0.155385
0.103	83.094	0.103	81.941	0.103	85.7173	0.103	79.464	0.103	82.46			0.102	82.2547	81.1257	84.672	78.991	82.0167		4.18748	5.97347	4.31406	3.99287	4.13975	4.52153	0.156923
0.104	83.9333	0.104	82.3487	0.104	86.7627	0.104	80.41	0.104	83.3467			0.103	83.094	81.941	85.7173	79.464	82.46		4.23021	6.0335	4.36732	4.01678	4.16212	4.56199	0.158462
0.105	84.7727	0.105	83.164	0.105	87.2853	0.105	81.356	0.105	84.2333			0.104	83.9333	82.3487	86.7627	80.41	83.3467		4.27294	6.06352	4.42058	4.0646	4.20688	4.6057	0.16
0.106	86.0317	0.106	83.9793	0.106	88.3307	0.106	82.302	0.106	84.6767			0.105	84.7727	83.164	87.2853	81.356	84.2333		4.31567	6.12356	4.44721	4.11242	4.25163	4.6501	0.161538
0.107	86.871	0.107	84.387	0.107	89.376	0.107	83.248	0.107	85.12			0.106	86.0317	83.9793	88.3307	82.302	84.6767		4.37976	6.18359	4.50047	4.16024	4.27401	4.69961	0.163077
0.108	87.7103	0.108	84.7947	0.108	89.8987	0.108	84.194	0.108	86.0067			0.107	86.871	84.387	89.376	83.248	85.12		4.42249	6.21361	4.55373	4.20806	4.29639	4.73885	0.164615
0.109	88.9693	0.109	85.61	0.109	90.944	0.109	85.14	0.109	86.8933			0.108	87.7103	84.7947	89.8987	84.194	86.0067		4.46522	6.24363	4.58036	4.25588	4.34114	4.77724	0.166154
0.11	89.8087	0.11	86.4253	0.11	91.9893	0.11	86.086	0.11	87.3367			0.109	88.9693	85.61	90.944	85.14	86.8933		4.52931	6.30366	4.63362	4.3037	4.38589	4.83124	0.167692
0.111	90.648	0.111	86.833	0.111	93.0347	0.111	87.032	0.111	88.2233			0.11	89.8087	86.4253	91.9893	86.086	87.3367		4.57205	6.36369	4.68688	4.35151	4.40827	4.87648	0.169231
0.112	91.0677	0.112	87.6483	0.112	93.5573	0.112	87.978	0.112	89.11			0.111	90.648	86.833	93.0347	87.032	88.2233		4.61477	6.39371	4.74014	4.39933	4.45302	4.9202	0.170769
0.113	91.907	0.113	88.4637	0.113	94.6027	0.113	88.451	0.113	89.9967			0.112	91.0677	87.6483	93.5573	87.978	89.11		4.63614	6.45374	4.76677	4.44715	4.49778	4.96032	0.172308
0.114	92.3267	0.114	89.279	0.114	95.1253	0.114	89.397	0.114	91.3267			0.113	91.907	88.4637	94.6027	88.451	89.9967		4.67887	6.51378	4.82003	4.47106	4.54253	5.00526	0.173846
0.115	92.7463	0.115	90.0943	0.115	96.1707	0.115	90.343	0.115	92.2133			0.114	92.3267	89.279	95.1253	89.397	91.3267		4.70023	6.57382	4.84666	4.51888	4.60967	5.04985	0.175385
0.116	93.5857	0.116	90.9097	0.116	96.6933	0.116	90.816	0.116	93.1			0.115	92.7463	90.0943	96.1707	90.343	92.2133		4.7216	6.63385	4.89992	4.5667	4.65442	5.0953	0.176923
0.117	94.0053	0.117	91.725	0.117	97.216	0.117	91.762	0.117	93.9867			0.116	93.5857	90.9097	96.6933	90.816	93.1		4.76433	6.69389	4.92655	4.59061	4.69917	5.13491	0.178462
0.118	94.425	0.118	92.5403	0.118	97.7387	0.118	92.708	0.118	94.8733			0.117	94.0053	91.725	97.216	91.762	93.9867		4.78569	6.75392	4.95318	4.63843	4.74393	5.17503	0.18
0.119	95.2643	0.119	93.3557	0.119	98.2613	0.119	93.181	0.119	95.3167			0.118	94.425	92.5403	97.7387	92.708	94.8733		4.80706	6.81395	4.97981	4.68625	4.78868	5.21515	0.181538
0.12	95.684	0.12	94.171	0.12	99.3067	0.12	94.127	0.12	95.3167			0.119	95.2643	93.3557	98.2613	93.181	95.3167		4.84978	6.87399	5.00643	4.71016	4.81106	5.25029	0.183077
0.121	96.5233	0.121	94.9863	0.121	99.8293	0.121	94.6	0.121	95.76			0.12	95.684	94.171	99.3067	94.127	95.3167		4.87115	6.93403	5.0597	4.75797	4.81106	5.28678	0.184615
0.122	96.943	0.122	96.2093	0.122	100.875	0.122	94.6	0.122	96.2033			0.121	96.5233	94.9863	99.8293	94.6	95.76		4.91388	6.99406	5.08632	4.78188	4.83343	5.32192	0.186154
0.123	97.3627	0.123	97.0247	0.123	101.397	0.123	95.073	0.123	96.2033			0.122	96.943	96.2093	100.875	94.6	96.2033		4.93524	7.08411	5.13959	4.78188	4.85581	5.35933	0.187692
0.124	98.202	0.124	97.84	0.124	102.443	0.124	95.546	0.124	96.6467			0.123	97.3627	97.0247	101.397	95.073	96.2033		4.95661	7.14415	5.16621	4.80579	4.85581	5.38572	0.189231
0.125	98.6217	0.125	98.6553	0.125	102.965	0.125	95.546	0.125	97.09			0.124	98.202	97.84	102.443	95.546	96.6467		4.99934	7.20418	5.21948	4.8297	4.87819	5.42618	0.190769
0.126	99.0413	0.126	99.4707	0.126	104.011	0.126	96.019	0.126	97.09			0.125	98.6217	98.6553	102.965	95.546	97.09		5.0207	7.26421	5.2461	4.8297	4.90057	5.45226	0.192308
0.127	99.8807	0.127	100.694	0.127	104.533	0.127	96.019	0.127	97.5333			0.126	99.0413	99.4707	104.011	96.019	97.09		5.04207	7.32425	5.29937	4.85361	4.90057	5.48397	0.193846
0.128	100.3	0.128	101.509	0.128	105.579	0.128	96.492	0.128	98.42			0.127	99.8807	100.694	104.533	96.019	97.5333		5.0848	7.41431	5.32599	4.85361	4.92294	5.52033	0.195385
0.129	100.72	0.129	101.917	0.129	106.101	0.129	97.438	0.129	99.3067			0.128	100.3	101.509	105.579	96.492	98.42		5.10616	7.47434	5.37926	4.87752	4.9677	5.56099	0.196923
0.13	101.559	0.13	101.917	0.13	107.147	0.13	98.384	0.13	100.193			0.129	100.72	101.917	106.101	97.438	99.3067		5.12753	7.50436	5.40588	4.92534	5.01245	5.59511	0.198462
0.131	102.399	0.131	102.324	0.131	107.669	0.131	99.33	0.131	101.08			0.13	101.559	101.917	107.147	98.384	100.193		5.17025	7.50436	5.45915	4.97316	5.0572	5.63282	0.2
0.132	102.818	0.132	102.732	0.132	108.715	0.132	100.276	0.132	101.967			0.131	102.399	102.324	107.669	99.33	101.08		5.21299	7.53437	5.48577	5.02098	5.10196	5.67121	0.201538
0.133	103.238	0.133	103.14	0.133	109.237	0.133	101.222	0.133	102.853			0.132	102.818	102.732	108.715	100.276	101.967		5.23435	7.56439	5.53904	5.0688	5.14671	5.71066	0.203077
0.134	104.077	0.134	103.547	0.134	109.76	0.134	102.168	0.134	103.74			0.133	103.238	103.14	109.237	101.222	102.853		5.25571	7.59441	5.56566	5.11662	5.19146	5.74477	0.204615
0.135	104.917	0.135	103.547	0.135	110.283	0.135	103.114	0.135	104.627			0.134	104.077	103.547	109.76	102.168	103.74		5.29844	7.62442	5.5923	5.16443	5.23622	5.78316	0.206154
0.136	105.336	0.136	103.955	0.136	110.805	0.136	104.06	0.136	105.957			0.135	104.917	103.547	110.283	103.114	104.627		5.34117	7.62442	5.61893	5.21225	5.28098	5.81555	0.207692
0.137	106.176	0.137	104.77	0.137	111.851	0.137	105.006	0.137	106.843			0.136	105.336	103.955	110.805	104.06	105.957		5.36254	7.65444	5.64555	5.26007	5.34811	5.85414	0.209231
0.138	107.015	0.138	105.586	0.138	112.373	0.138	105.952	0.138	107.73			0.137	106.176	104.77	111.851	105.006	106.843		5.40527	7.71448	5.69882	5.30789	5.39286	5.90386	0.210769
0.139	107.854	0.139	106.401	0.139	113.419	0.139	106.898	0.139	108.617			0.138	107.015	105.586	112.373	105.952	107.73		5.448	7.77452	5.72544	5.35571	5.43761	5.94826	0.212308
0.14	109.113	0.14	106.809	0.14	114.464	0.14	107.844	0.14	109.503			0.139	107.854	106.401	113.419	106.898	108.617		5.49072	7.83455	5.77871	5.40353	5.48237	5.99798	0.213846
0.141	109.953	0.141	107.624	0.141	115.509	0.141	108.317	0.141	110.39			0.14	109.113	106.809	114.464	107.844	109.503		5.55482	7.86457	5.83197	5.45135	5.52712	6.04596	0.215385
0.142	110.792	0.142	108.439	0.142	116.032	0.142	109.263	0.142	111.277			0.141	109.953	107.624	115.509	108.317	110.39		5.59755	7.9246	5.88522	5.47526	5.57188	6.0909	0.216923
0.143	111.631	0.143	109.255	0.143	117.077	0.143	110.209	0.143	112.163			0.142	110.792	108.439	116.032	109.263	111.277		5.64028	7.98463	5.91186	5.52308	5.61663	6.13529	0.218462
0.144	112.471	0.144	110.07	0.144	118.123	0.144	111.155	0.144	112.607			0.143	111.631	109.255	117.077	110.209	112.163		5.68301	8.04467	5.96511	5.57089	5.66138	6.18501	0.22
0.145	113.31	0.145	110.885	0.145	119.168	0.145	111.628	0.145	113.493			0.144	112.471	110.07	118.123	111.155	112.607		5.72574	8.10471	6.01838	5.61871	5.68376	6.23026	0.221538
0.146	114.149	0.146	111.701	0.146	120.213	0.146	112.101	0.146	114.38			0.145	113.31	110.885	119.168	111.628	113.493		5.76847	8.16474	6.07164	5.64262	5.72851	6.2752	0.223077
0.147	115.408	0.147	112.516	0.147	120.213	0.147	112.574	0.147	114.823			0.146	114.149	111.701	120.213	112.101	114.38		5.81119	8.22478	6.12489	5.66653	5.77327	6.32013	0.224615
0.148	116.248	0.148	113.331	0.148	120.736	0.148	113.047	0.148	115.267			0.147	115.408	112.516	120.213	112.574	114.823		5.87529	8.28481	6.12489	5.69044	5.79564	6.35422	0.226154
0.149	117.087	0.149	113.739	0.149	120.736	0.149	113.993	0.149	116.153			0.148	116.248	113.331	120.736	113.047	115.267		5.91802	8.34484	6.15153	5.71435	5.81802	6.38935	0.227692
0.15	118.346	0.15	114.554	0.15	121.259	0.15	114.466	0.15	117.04			0.149	117.087	113.739	120.736	113.993	116.153		5.96075	8.37486	6.15153	5.76217	5.86277	6.42242	0.229231
0.151	119.185	0.151	115.37	0.151	121.259	0.151	114.939	0.151	117.483			0.15	118.346	114.554	121.259	114.466	117.04		6.02484	8.43489	6.17816	5.78608	5.90753	6.4663	0.230769
0.152	120.025	0.152	116.185	0.152	121.781	0.152	115.412	0.152	118.37			0.151	119.185	115.37	121.259	114.939	117.483		6.06757	8.49493	6.17816	5.80999	5.92991	6.49611	0.232308
0.153	120.444	0.153	117	0.153	121.781	0.153	115.885	0.153	119.257			0.152	120.025	116.185	121.781	115.412	118.37		6.1103	8.55497	6.20478	5.8339	5.97466	6.53572	0.233846
0.154	120.444	0.154	117.816	0.154	122.304	0.154	116.358	0.154	120.143			0.153	120.444	117	121.781	115.885	119.257		6.13167	8.615	6.20478	5.85781	6.01942	6.56573	0.235385
0.155	120.864	0.155	118.631	0.155	122.304	0.155	116.358	0.155	121.03			0.154	120.444	117.816	122.304	116.358	120.143		6.13167	8.67504	6.23142	5.88172	6.06417	6.5968	0.236923
0.156	121.284	0.156	119.446	0.156	123.349	0.156	116.831	0.156	121.473			0.155	120.864	118.631	122.304	116.358	121.03		6.15303	8.73507	6.23142	5.88172	6.10892	6.62203	0.238462
0.157	121.284	0.157	120.262	0.157	124.395	0.157	117.304	0.157	122.36			0.156	121.284	119.446	123.349	116.831	121.473		6.1744	8.7951	6.28467	5.90563	6.1313	6.65822	0.24
0.158	121.703	0.158	121.077	0.158	125.44	0.158	117.777	0.158	123.247			0.157	121.284	120.262	124.395	117.304	122.36		6.1744	8.85514	6.33794	5.92954	6.17605	6.69461	0.241538
0.159	122.123	0.159	121.892	0.159	126.485	0.159	118.25	0.159	124.133			0.158	121.703	121.077	125.44	117.777	123.247		6.19576	8.91518	6.3912	5.95344	6.22081	6.73528	0.243077
0.16	122.123	0.16	122.708	0.16	127.008	0.16	118.25	0.16	125.02			0.159	122.123	121.892	126.485	118.25	124.133		6.21713	8.97521	6.44445	5.97735	6.26556	6.77594	0.244615
0.161	122.543	0.161	123.523	0.161	128.053	0.161	118.723	0.161	125.463			0.16	122.123	122.708	127.008	118.25	125.02		6.21713	9.03525	6.47109	5.97735	6.31032	6.80223	0.246154
0.162	123.802	0.162	123.931	0.162	129.099	0.162	119.669	0.162	125.463			0.161	122.543	123.523	128.053	118.723	125.463		6.23849	9.09528	6.52434	6.00126	6.33269	6.83841	0.247692
0.163	125.061	0.163	123.931	0.163	130.144	0.163	120.615	0.163	125.907			0.162	123.802	123.931	129.099	119.669	125.463		6.30259	9.1253	6.57761	6.04908	6.33269	6.87745	0.249231
0.164	126.32	0.164	124.338	0.164	130.667	0.164	121.088	0.164	125.907			0.163	125.061	123.931	130.144	120.615	125.907		6.36668	9.1253	6.63087	6.0969	6.35507	6.91496	0.250769
0.165	127.579	0.165	124.746	0.165	131.189	0.165	122.034	0.165	126.35			0.164	126.32	124.338	130.667	121.088	125.907		6.43077	9.15531	6.6575	6.12081	6.35507	6.94389	0.252308
0.166	128.418	0.166	125.154	0.166	132.235	0.166	122.98	0.166	126.793			0.165	127.579	124.746	131.189	122.034	126.35		6.49487	9.18533	6.68412	6.16863	6.37745	6.98208	0.253846
0.167	129.677	0.167	125.561	0.167	132.757	0.167	123.926	0.167	126.793			0.166	128.418	125.154	132.235	122.98	126.793		6.5376	9.21535	6.73739	6.21645	6.39982	7.02132	0.255385
0.168	130.936	0.168	125.561	0.168	133.28	0.168	124.399	0.168	127.237			0.167	129.677	125.561	132.757	123.926	126.793		6.60169	9.24536	6.76401	6.26427	6.39982	7.05503	0.256923
0.169	132.195	0.169	125.969	0.169	133.803	0.169	125.345	0.169	128.567			0.168	130.936	125.561	133.28	124.399	127.237		6.66578	9.24536	6.79065	6.28818	6.4222	7.08244	0.258462
0.17	132.615	0.17	126.784	0.17	134.325	0.17	126.291	0.17	129.897			0.169	132.195	125.969	133.803	125.345	128.567		6.72988	9.27538	6.81728	6.336	6.48933	7.12957	0.26
0.171	133.034	0.171	128.007	0.171	134.848	0.171	127.237	0.171	131.227			0.17	132.615	126.784	134.325	126.291	129.897		6.75124	9.33542	6.8439	6.38381	6.55647	7.17417	0.261538
0.172	133.034	0.172	128.823	0.172	135.893	0.172	127.71	0.172	132.113			0.171	133.034	128.007	134.848	127.237	131.227		6.77261	9.42547	6.87054	6.43163	6.6236	7.22477	0.263077
0.173	133.454	0.173	129.638	0.173	136.416	0.173	128.656	0.173	133.443			0.172	133.034	128.823	135.893	127.71	132.113		6.77261	9.48551	6.92379	6.45554	6.66835	7.26116	0.264615
0.174	133.874	0.174	130.453	0.174	136.939	0.174	129.602	0.174	134.773			0.173	133.454	129.638	136.416	128.656	133.443		6.79397	9.54554	6.95043	6.50336	6.73548	7.30576	0.266154
0.175	134.293	0.175	131.269	0.175	137.461	0.175	130.548	0.175	136.103			0.174	133.874	130.453	136.939	129.602	134.773		6.81534	9.60557	6.97706	6.55118	6.80261	7.35035	0.267692
0.176	134.293	0.176	132.492	0.176	137.984	0.176	131.021	0.176	137.433			0.175	134.293	131.269	137.461	130.548	136.103		6.8367	9.66561	7.00368	6.599	6.86974	7.39495	0.269231
0.177	134.713	0.177	133.307	0.177	139.029	0.177	131.967	0.177	137.877			0.176	134.293	132.492	137.984	131.021	137.433		6.8367	9.75567	7.03032	6.62291	6.93687	7.43649	0.270769
0.178	135.133	0.178	134.122	0.178	139.552	0.178	132.913	0.178	137.877			0.177	134.713	133.307	139.029	131.967	137.877		6.85807	9.8157	7.08357	6.67073	6.95925	7.47746	0.272308
0.179	135.552	0.179	134.938	0.179	140.075	0.179	133.386	0.179	138.32			0.178	135.133	134.122	139.552	132.913	137.877		6.87943	9.87573	7.11021	6.71855	6.95925	7.50863	0.273846
0.18	136.392	0.18	135.753	0.18	141.12	0.18	134.332	0.18	138.763			0.179	135.552	134.938	140.075	133.386	138.32		6.90079	9.93577	7.13684	6.74246	6.98163	7.5395	0.275385
0.181	136.811	0.181	136.568	0.181	142.165	0.181	134.805	0.181	138.763			0.18	136.392	135.753	141.12	134.332	138.763		6.94353	9.9958	7.19009	6.79027	7.004	7.58474	0.276923
0.182	137.651	0.182	137.384	0.182	143.211	0.182	135.278	0.182	139.207			0.181	136.811	136.568	142.165	134.805	138.763		6.96489	10.0558	7.24335	6.81418	7.004	7.61645	0.278462
0.183	138.07	0.183	138.199	0.183	144.256	0.183	136.224	0.183	139.65			0.182	137.651	137.384	143.211	135.278	139.207		7.00762	10.1159	7.29662	6.83809	7.02638	7.65692	0.28
0.184	138.49	0.184	139.014	0.184	145.824	0.184	136.697	0.184	139.65			0.183	138.07	138.199	144.256	136.224	139.65		7.02898	10.1759	7.34988	6.88591	7.04876	7.69789	0.281538
0.185	139.329	0.185	139.83	0.185	146.869	0.185	137.643	0.185	140.093			0.184	138.49	139.014	145.824	136.697	139.65		7.05035	10.2359	7.42977	6.90982	7.04876	7.73493	0.283077
0.186	139.749	0.186	140.645	0.186	147.915	0.186	138.116	0.186	140.98			0.185	139.329	139.83	146.869	137.643	140.093		7.09308	10.296	7.48302	6.95764	7.07113	7.78017	0.284615
0.187	141.008	0.187	141.053	0.187	148.96	0.187	139.062	0.187	141.867			0.186	139.749	140.645	147.915	138.116	140.98		7.11444	10.356	7.53629	6.98155	7.11589	7.82084	0.286154
0.188	142.267	0.188	141.868	0.188	150.005	0.188	140.008	0.188	142.753			0.187	141.008	141.053	148.96	139.062	141.867		7.17854	10.386	7.58954	7.02937	7.16064	7.86883	0.287692
0.189	143.526	0.189	142.683	0.189	150.528	0.189	140.954	0.189	143.64			0.188	142.267	141.868	150.005	140.008	142.753		7.24263	10.4461	7.6428	7.07719	7.2054	7.92282	0.289231
0.19	144.785	0.19	143.091	0.19	150.528	0.19	141.9	0.19	144.527			0.189	143.526	142.683	150.528	140.954	143.64		7.30673	10.5061	7.66944	7.12501	7.25015	7.97148	0.290769
0.191	146.044	0.191	143.499	0.191	151.051	0.191	142.373	0.191	145.413			0.19	144.785	143.091	150.528	141.9	144.527		7.37082	10.5361	7.66943	7.17283	7.29491	8.00882	0.292308
0.192	147.303	0.192	144.314	0.192	151.573	0.192	143.319	0.192	146.3			0.191	146.044	143.499	151.051	142.373	145.413		7.43491	10.5661	7.69607	7.19673	7.33966	8.0467	0.293846
0.193	148.562	0.193	145.129	0.193	151.573	0.193	144.265	0.193	147.187			0.192	147.303	144.314	151.573	143.319	146.3		7.49901	10.6262	7.72269	7.24455	7.38441	8.09537	0.295385
0.194	149.821	0.194	145.537	0.194	152.096	0.194	145.211	0.194	147.63			0.193	148.562	145.129	151.573	144.265	147.187		7.5631	10.6862	7.72269	7.29237	7.42917	8.13871	0.296923
0.195	150.241	0.195	146.352	0.195	152.096	0.195	146.157	0.195	148.517			0.194	149.821	145.537	152.096	145.211	147.63		7.6272	10.7162	7.74932	7.34019	7.45154	8.1769	0.298462
0.196	150.66	0.196	147.575	0.196	152.619	0.196	147.103	0.196	148.96			0.195	150.241	146.352	152.096	146.157	148.517		7.64856	10.7763	7.74932	7.38801	7.4963	8.21169	0.3
0.197	151.5	0.197	148.391	0.197	153.664	0.197	148.049	0.197	149.847			0.196	150.66	147.575	152.619	147.103	148.96		7.66992	10.8663	7.77596	7.43583	7.51868	8.25334	0.301538
0.198	151.919	0.198	149.206	0.198	154.709	0.198	148.522	0.198	150.29			0.197	151.5	148.391	153.664	148.049	149.847		7.71266	10.9263	7.82922	7.48365	7.56343	8.30306	0.303077
0.199	152.339	0.199	150.021	0.199	155.232	0.199	149.468	0.199	151.177			0.198	151.919	149.206	154.709	148.522	150.29		7.73402	10.9864	7.88247	7.50756	7.58581	8.33925	0.304615
0.2	152.759	0.2	150.837	0.2	156.277	0.2	150.414	0.2	151.62			0.199	152.339	150.021	155.232	149.468	151.177		7.75538	11.0464	7.9091	7.55538	7.63056	8.37937	0.306154
0.201	153.598	0.201	152.06	0.201	157.323	0.201	151.36	0.201	152.507			0.2	152.759	150.837	156.277	150.414	151.62		7.77675	11.1065	7.96236	7.60319	7.65294	8.42034	0.307692
0.202	154.018	0.202	152.875	0.202	157.845	0.202	152.306	0.202	152.95			0.201	153.598	152.06	157.323	151.36	152.507		7.81948	11.1965	8.01563	7.65101	7.69769	8.47606	0.309231
0.203	154.437	0.203	153.283	0.203	158.891	0.203	152.779	0.203	153.393			0.202	154.018	152.875	157.845	152.306	152.95		7.84084	11.2565	8.04225	7.69883	7.72007	8.51171	0.310769
0.204	155.277	0.204	154.098	0.204	159.936	0.204	153.252	0.204	154.28			0.203	154.437	153.283	158.891	152.779	153.393		7.86221	11.2866	8.09552	7.72274	7.74244	8.54189	0.312308
0.205	156.116	0.205	154.506	0.205	160.459	0.205	154.198	0.205	154.723			0.204	155.277	154.098	159.936	153.252	154.28		7.90494	11.3466	8.14877	7.74665	7.7872	8.58683	0.313846
0.206	156.955	0.206	155.321	0.206	160.981	0.206	154.671	0.206	155.61			0.205	156.116	154.506	160.459	154.198	154.723		7.94767	11.3766	8.17541	7.79447	7.80958	8.62074	0.315385
0.207	157.795	0.207	155.729	0.207	161.504	0.207	155.144	0.207	156.053			0.206	156.955	155.321	160.981	154.671	155.61		7.99039	11.4366	8.20203	7.81838	7.85433	8.66036	0.316923
0.208	159.054	0.208	156.136	0.208	162.027	0.208	155.617	0.208	156.94			0.207	157.795	155.729	161.504	155.144	156.053		8.03313	11.4667	8.22866	7.84229	7.87671	8.68949	0.318462
0.209	159.893	0.209	156.952	0.209	163.072	0.209	156.563	0.209	157.383			0.208	159.054	156.136	162.027	155.617	156.94		8.09722	11.4967	8.2553	7.8662	7.92146	8.72737	0.32
0.21	160.732	0.21	157.359	0.21	163.595	0.21	157.036	0.21	158.27			0.209	159.893	156.952	163.072	156.563	157.383		8.13995	11.5567	8.30855	7.91402	7.94384	8.77261	0.321538
0.211	161.572	0.211	158.175	0.211	164.117	0.211	157.509	0.211	159.6			0.21	160.732	157.359	163.595	157.036	158.27		8.18268	11.5867	8.33519	7.93793	7.98859	8.80622	0.323077
0.212	161.991	0.212	158.582	0.212	164.64	0.212	158.455	0.212	160.487			0.211	161.572	158.175	164.117	157.509	159.6		8.22541	11.6468	8.36181	7.96184	8.05572	8.85031	0.324615
0.213	161.991	0.213	159.398	0.213	165.163	0.213	158.928	0.213	161.817			0.212	161.991	158.582	164.64	158.455	160.487		8.24677	11.6768	8.38844	8.00965	8.10048	8.88443	0.326154
0.214	162.411	0.214	159.805	0.214	166.208	0.214	159.874	0.214	162.703			0.213	161.991	159.398	165.163	158.928	161.817		8.24677	11.7368	8.41508	8.03356	8.16761	8.91997	0.327692
0.215	162.831	0.215	160.213	0.215	167.253	0.215	160.82	0.215	164.033			0.214	162.411	159.805	166.208	159.874	162.703		8.26814	11.7668	8.46833	8.08138	8.21236	8.95941	0.329231
0.216	163.25	0.216	161.028	0.216	167.776	0.216	161.766	0.216	164.92			0.215	162.831	160.213	167.253	160.82	164.033		8.2895	11.7968	8.52159	8.1292	8.27949	9.00333	0.330769
0.217	163.67	0.217	161.436	0.217	168.821	0.217	162.712	0.217	166.25			0.216	163.25	161.028	167.776	161.766	164.92		8.31086	11.8569	8.54822	8.17702	8.32425	9.04345	0.332308
0.218	163.67	0.218	162.251	0.218	169.867	0.218	163.185	0.218	167.137			0.217	163.67	161.436	168.821	162.712	166.25		8.33223	11.8869	8.60148	8.22484	8.39138	9.08737	0.333846
0.219	164.09	0.219	162.659	0.219	170.389	0.219	164.131	0.219	167.58			0.218	163.67	162.251	169.867	163.185	167.137		8.33223	11.9469	8.65475	8.24875	8.43613	9.12376	0.335385
0.22	164.929	0.22	163.067	0.22	171.435	0.22	164.604	0.22	167.58			0.219	164.09	162.659	170.389	164.131	167.58		8.3536	11.977	8.68137	8.29657	8.45851	9.1534	0.336923
0.221	165.768	0.221	163.882	0.221	172.48	0.221	164.604	0.221	168.023			0.22	164.929	163.067	171.435	164.604	167.58		8.39632	12.007	8.73464	8.32048	8.45851	9.18338	0.338462
0.222	166.608	0.222	164.29	0.222	173.003	0.222	165.077	0.222	168.467			0.221	165.768	163.882	172.48	164.604	168.023		8.43905	12.067	8.78789	8.32048	8.48089	9.21906	0.34
0.223	167.867	0.223	164.697	0.223	173.003	0.223	165.077	0.223	168.91			0.222	166.608	164.29	173.003	165.077	168.467		8.48178	12.097	8.81453	8.34439	8.50327	9.2482	0.341538
0.224	168.706	0.224	165.513	0.224	173.525	0.224	165.55	0.224	169.353			0.223	167.867	164.697	173.003	165.077	168.91		8.54588	12.127	8.81453	8.34439	8.52564	9.27149	0.343077
0.225	169.545	0.225	165.92	0.225	173.525	0.225	165.55	0.225	169.353			0.224	168.706	165.513	173.525	165.55	169.353		8.58861	12.1871	8.84115	8.3683	8.54802	9.30663	0.344615
0.226	170.385	0.226	166.736	0.226	174.048	0.226	166.023	0.226	169.797			0.225	169.545	165.92	173.525	165.55	169.353		8.63133	12.2171	8.84115	8.3683	8.54802	9.32118	0.346154
0.227	171.224	0.227	167.143	0.227	174.571	0.227	166.023	0.227	170.683			0.226	170.385	166.736	174.048	166.023	169.797		8.67407	12.2771	8.86778	8.39221	8.5704	9.35632	0.347692
0.228	171.644	0.228	167.959	0.228	174.571	0.228	166.496	0.228	171.57			0.227	171.224	167.143	174.571	166.023	170.683		8.71679	12.3071	8.89442	8.39221	8.61515	9.38514	0.349231
0.229	172.483	0.229	168.774	0.229	175.093	0.229	167.442	0.229	172.457			0.228	171.644	167.959	174.571	166.496	171.57		8.73816	12.3672	8.89442	8.41611	8.6599	9.41516	0.350769
0.23	172.903	0.23	169.589	0.23	175.616	0.23	168.388	0.23	173.787			0.229	172.483	168.774	175.093	167.442	172.457		8.78089	12.4272	8.92104	8.46393	8.70466	9.45955	0.352308
0.231	173.322	0.231	170.405	0.231	176.139	0.231	169.334	0.231	174.673			0.23	172.903	169.589	175.616	168.388	173.787		8.80226	12.4872	8.94767	8.51175	8.77179	9.50414	0.353846
0.232	174.162	0.232	171.22	0.232	176.661	0.232	170.28	0.232	175.56			0.231	173.322	170.405	176.139	169.334	174.673		8.82362	12.5473	8.97431	8.55957	8.81654	9.54426	0.355385
0.233	174.581	0.233	172.035	0.233	177.707	0.233	171.226	0.233	176.447			0.232	174.162	171.22	176.661	170.28	175.56		8.86635	12.6073	9.00093	8.60739	8.8613	9.58866	0.356923
0.234	175.001	0.234	172.851	0.234	178.229	0.234	172.172	0.234	177.333			0.233	174.581	172.035	177.707	171.226	176.447		8.88771	12.6674	9.0542	8.65521	8.90605	9.6341	0.358462
0.235	175.84	0.235	173.666	0.235	178.752	0.235	173.118	0.235	177.777			0.234	175.001	172.851	178.229	172.172	177.333		8.90908	12.7274	9.08082	8.70303	8.9508	9.67422	0.36
0.236	176.26	0.236	174.481	0.236	179.275	0.236	174.064	0.236	178.663			0.235	175.84	173.666	178.752	173.118	177.777		8.9518	12.7874	9.10745	8.75085	8.97318	9.71414	0.361538
0.237	177.099	0.237	175.297	0.237	179.797	0.237	174.537	0.237	179.107			0.236	176.26	174.481	179.275	174.064	178.663		8.97317	12.8475	9.13409	8.79867	9.01793	9.75426	0.363077
0.238	177.939	0.238	176.112	0.238	180.843	0.238	175.483	0.238	179.993			0.237	177.099	175.297	179.797	174.537	179.107		9.0159	12.9075	9.16071	8.82257	9.04031	9.7894	0.364615
0.239	178.778	0.239	177.335	0.239	181.888	0.239	176.429	0.239	180.437			0.238	177.939	176.112	180.843	175.483	179.993		9.05863	12.9675	9.21398	8.87039	9.08506	9.83912	0.366154
0.24	179.617	0.24	178.15	0.24	182.933	0.24	177.375	0.24	180.88			0.239	178.778	177.335	181.888	176.429	180.437		9.10136	13.0576	9.26723	8.91821	9.10745	9.89037	0.367692
0.241	180.876	0.241	178.966	0.241	183.979	0.241	178.321	0.241	181.767			0.24	179.617	178.15	182.933	177.375	180.88		9.14409	13.1176	9.32049	8.96603	9.12982	9.93561	0.369231
0.242	181.716	0.242	180.189	0.242	185.547	0.242	179.267	0.242	182.21			0.241	180.876	178.966	183.979	178.321	181.767		9.20818	13.1777	9.37376	9.01385	9.17458	9.9896	0.370769
0.243	182.555	0.243	181.004	0.243	186.592	0.243	180.213	0.243	183.097			0.242	181.716	180.189	185.547	179.267	182.21		9.25091	13.2677	9.45365	9.06167	9.19695	10.0462	0.372308
0.244	183.394	0.244	181.819	0.244	187.637	0.244	181.159	0.244	183.983			0.243	182.555	181.004	186.592	180.213	183.097		9.29364	13.3277	9.5069	9.10949	9.24171	10.0959	0.373846
0.245	183.814	0.245	182.635	0.245	188.683	0.245	181.632	0.245	184.87			0.244	183.394	181.819	187.637	181.159	183.983		9.33637	13.3878	9.56016	9.15731	9.28646	10.1456	0.375385
0.246	183.814	0.246	183.042	0.246	189.728	0.246	182.578	0.246	185.757			0.245	183.814	182.635	188.683	181.632	184.87		9.35774	13.4478	9.61343	9.18122	9.33121	10.1863	0.376923
0.247	184.234	0.247	183.45	0.247	190.251	0.247	183.051	0.247	186.2			0.246	183.814	183.042	189.728	182.578	185.757		9.35774	13.4778	9.66668	9.22903	9.37597	10.2214	0.378462
0.248	184.653	0.248	184.265	0.248	190.773	0.248	183.524	0.248	187.087			0.247	184.234	183.45	190.251	183.051	186.2		9.3791	13.5078	9.69332	9.25294	9.39834	10.2463	0.38
0.249	184.653	0.249	185.081	0.249	191.296	0.249	183.997	0.249	187.973			0.248	184.653	184.265	190.773	183.524	187.087		9.40046	13.5679	9.71994	9.27685	9.4431	10.2816	0.381538
0.25	185.073	0.25	185.488	0.25	192.341	0.25	184.47	0.25	188.86			0.249	184.653	185.081	191.296	183.997	187.973		9.40046	13.6279	9.74657	9.30076	9.48785	10.3127	0.383077
0.251	185.073	0.251	185.896	0.251	192.864	0.251	185.416	0.251	189.747			0.25	185.073	185.488	192.341	184.47	188.86		9.42183	13.6579	9.79983	9.32467	9.53261	10.3474	0.384615
0.252	185.493	0.252	186.711	0.252	193.387	0.252	185.889	0.252	190.633			0.251	185.073	185.896	192.864	185.416	189.747		9.42183	13.6879	9.82646	9.37249	9.57736	10.3772	0.386154
0.253	186.332	0.253	187.527	0.253	193.909	0.253	186.835	0.253	191.52			0.252	185.493	186.711	193.387	185.889	190.633		9.4432	13.748	9.8531	9.3964	9.62211	10.4126	0.387692
0.254	187.171	0.254	188.342	0.254	194.432	0.254	187.308	0.254	192.407			0.253	186.332	187.527	193.909	186.835	191.52		9.48592	13.808	9.87972	9.44422	9.66687	10.457	0.389231
0.255	188.011	0.255	189.565	0.255	195.477	0.255	188.254	0.255	193.293			0.254	187.171	188.342	194.432	187.308	192.407		9.52865	13.8681	9.90635	9.46813	9.71162	10.4966	0.390769
0.256	188.85	0.256	190.38	0.256	196.523	0.256	189.2	0.256	194.18			0.255	188.011	189.565	195.477	188.254	193.293		9.57138	13.9581	9.95961	9.51595	9.75638	10.5523	0.392308
0.257	189.689	0.257	191.196	0.257	197.045	0.257	189.673	0.257	195.067			0.256	188.85	190.38	196.523	189.2	194.18		9.61411	14.0181	10.0129	9.56377	9.80113	10.602	0.393846
0.258	190.529	0.258	192.419	0.258	198.091	0.258	190.619	0.258	195.953			0.257	189.689	191.196	197.045	189.673	195.067		9.65684	14.0782	10.0395	9.58768	9.84589	10.6416	0.395385
0.259	191.368	0.259	193.234	0.259	199.136	0.259	191.565	0.259	196.84			0.258	190.529	192.419	198.091	190.619	195.953		9.69957	14.1682	10.0928	9.6355	9.89064	10.6973	0.396923
0.26	192.207	0.26	194.049	0.26	199.659	0.26	192.038	0.26	197.283			0.259	191.368	193.234	199.136	191.565	196.84		9.7423	14.2283	10.146	9.68331	9.93539	10.7471	0.398462
0.261	193.466	0.261	194.457	0.261	200.704	0.261	192.984	0.261	198.17			0.26	192.207	194.049	199.659	192.038	197.283		9.78503	14.2883	10.1727	9.70722	9.95777	10.7822	0.4
0.262	194.306	0.262	194.457	0.262	201.749	0.262	193.457	0.262	198.613			0.261	193.466	194.457	200.704	192.984	198.17		9.84912	14.3183	10.2259	9.75504	10.0025	10.8302	0.401538
0.263	195.145	0.263	194.865	0.263	202.272	0.263	193.457	0.263	199.057			0.262	194.306	194.457	201.749	193.457	198.613		9.89185	14.3183	10.2792	9.77895	10.0249	10.8586	0.403077
0.264	195.984	0.264	195.272	0.264	202.795	0.264	193.93	0.264	199.5			0.263	195.145	194.865	202.272	193.457	199.057		9.93458	14.3483	10.3058	9.77895	10.0473	10.883	0.404615
0.265	196.824	0.265	195.272	0.265	202.795	0.265	193.93	0.265	200.387			0.264	195.984	195.272	202.795	193.93	199.5		9.97731	14.3783	10.3324	9.80286	10.0697	10.9121	0.406154
0.266	197.663	0.266	195.68	0.266	203.317	0.266	194.403	0.266	200.83			0.265	196.824	195.272	202.795	193.93	200.387		10.02	14.3783	10.3324	9.80286	10.1144	10.9296	0.407692
0.267	198.502	0.267	196.088	0.267	203.84	0.267	194.876	0.267	201.273			0.266	197.663	195.68	203.317	194.403	200.83		10.0628	14.4084	10.3591	9.82677	10.1368	10.9588	0.409231
0.268	199.342	0.268	196.088	0.268	203.84	0.268	194.876	0.268	202.16			0.267	198.502	196.088	203.84	194.876	201.273		10.1055	14.4384	10.3857	9.85068	10.1592	10.9879	0.410769
0.269	200.181	0.269	196.495	0.269	204.363	0.269	195.349	0.269	202.603			0.268	199.342	196.088	203.84	194.876	202.16		10.1482	14.4384	10.3857	9.85068	10.2039	11.0054	0.412308
0.27	200.601	0.27	196.903	0.27	204.885	0.27	196.295	0.27	203.047			0.269	200.181	196.495	204.363	195.349	202.603		10.191	14.4684	10.4123	9.87459	10.2263	11.0345	0.413846
0.271	201.44	0.271	197.718	0.271	205.931	0.271	197.241	0.271	203.933			0.27	200.601	196.903	204.885	196.295	203.047		10.2123	14.4984	10.439	9.92241	10.2487	11.0642	0.415385
0.272	201.86	0.272	198.126	0.272	206.976	0.272	198.187	0.272	204.377			0.271	201.44	197.718	205.931	197.241	203.933		10.2551	14.5584	10.4922	9.97023	10.2934	11.1139	0.416923
0.273	202.279	0.273	198.941	0.273	208.544	0.273	198.66	0.273	204.82			0.272	201.86	198.126	206.976	198.187	204.377		10.2764	14.5885	10.5455	10.018	10.3158	11.1488	0.418462
0.274	203.119	0.274	199.349	0.274	209.589	0.274	199.606	0.274	205.263			0.273	202.279	198.941	208.544	198.66	204.82		10.2978	14.6485	10.6254	10.042	10.3382	11.1904	0.42
0.275	203.538	0.275	199.757	0.275	210.635	0.275	200.552	0.275	206.15			0.274	203.119	199.349	209.589	199.606	205.263		10.3405	14.6785	10.6786	10.0898	10.3606	11.2296	0.421538
0.276	204.378	0.276	200.572	0.276	212.203	0.276	201.498	0.276	206.593			0.275	203.538	199.757	210.635	200.552	206.15		10.3619	14.7085	10.7319	10.1376	10.4053	11.269	0.423077
0.277	204.797	0.277	200.98	0.277	213.248	0.277	202.444	0.277	207.037			0.276	204.378	200.572	212.203	201.498	206.593		10.4046	14.7686	10.8118	10.1854	10.4277	11.3196	0.424615
0.278	205.637	0.278	201.795	0.278	214.293	0.278	202.917	0.278	207.923			0.277	204.797	200.98	213.248	202.444	207.037		10.426	14.7986	10.865	10.2332	10.4501	11.3546	0.426154
0.279	206.476	0.279	202.61	0.279	214.816	0.279	203.39	0.279	208.367			0.278	205.637	201.795	214.293	202.917	207.923		10.4687	14.8586	10.9183	10.2571	10.4948	11.3995	0.427692
0.28	207.315	0.28	203.426	0.28	214.816	0.28	203.863	0.28	209.253			0.279	206.476	202.61	214.816	203.39	208.367		10.5114	14.9187	10.9449	10.281	10.5172	11.4347	0.429231
0.281	208.155	0.281	204.241	0.281	215.339	0.281	204.336	0.281	209.697			0.28	207.315	203.426	214.816	203.863	209.253		10.5542	14.9787	10.9449	10.305	10.5619	11.4689	0.430769
0.282	209.414	0.282	205.056	0.282	215.339	0.282	205.282	0.282	210.14			0.281	208.155	204.241	215.339	204.336	209.697		10.5969	15.0387	10.9716	10.3289	10.5843	11.5041	0.432308
0.283	210.253	0.283	205.872	0.283	215.861	0.283	205.755	0.283	211.027			0.282	209.414	205.056	215.339	205.282	210.14		10.661	15.0988	10.9716	10.3767	10.6067	11.5429	0.433846
0.284	211.092	0.284	206.687	0.284	215.861	0.284	206.228	0.284	211.47			0.283	210.253	205.872	215.861	205.755	211.027		10.7037	15.1588	10.9982	10.4006	10.6515	11.5826	0.435385
0.285	211.932	0.285	207.502	0.285	216.384	0.285	206.701	0.285	212.357			0.284	211.092	206.687	215.861	206.228	211.47		10.7464	15.2188	10.9982	10.4245	10.6738	11.6124	0.436923
0.286	212.351	0.286	208.725	0.286	216.384	0.286	207.174	0.286	213.243			0.285	211.932	207.502	216.384	206.701	212.357		10.7892	15.2789	11.0248	10.4484	10.7186	11.652	0.438462
0.287	212.351	0.287	209.541	0.287	216.907	0.287	208.12	0.287	214.13			0.286	212.351	208.725	216.384	207.174	213.243		10.8105	15.3689	11.0248	10.4723	10.7633	11.688	0.44
0.288	212.771	0.288	210.356	0.288	217.952	0.288	209.066	0.288	215.017			0.287	212.351	209.541	216.907	208.12	214.13		10.8105	15.429	11.0514	10.5201	10.8081	11.7238	0.441538
0.289	213.191	0.289	211.171	0.289	218.475	0.289	209.539	0.289	215.903			0.288	212.771	210.356	217.952	209.066	215.017		10.8319	15.489	11.1047	10.568	10.8529	11.7693	0.443077
0.29	213.61	0.29	211.987	0.29	219.52	0.29	210.485	0.29	216.79			0.289	213.191	211.171	218.475	209.539	215.903		10.8533	15.549	11.1313	10.5919	10.8976	11.8046	0.444615
0.291	214.03	0.291	212.802	0.291	220.565	0.291	211.431	0.291	217.677			0.29	213.61	211.987	219.52	210.485	216.79		10.8746	15.6091	11.1846	10.6397	10.9424	11.8501	0.446154
0.292	214.03	0.292	213.617	0.292	221.611	0.292	211.904	0.292	218.563			0.291	214.03	212.802	220.565	211.431	217.677		10.896	15.6691	11.2379	10.6875	10.9871	11.8955	0.447692
0.293	214.45	0.293	214.433	0.293	222.656	0.293	212.85	0.293	219.007			0.292	214.03	213.617	221.611	211.904	218.563		10.896	15.7291	11.2911	10.7114	11.0319	11.9319	0.449231
0.294	215.289	0.294	215.248	0.294	223.179	0.294	213.796	0.294	219.007			0.293	214.45	214.433	222.656	212.85	219.007		10.9174	15.7892	11.3444	10.7592	11.0542	11.9729	0.450769
0.295	216.128	0.295	216.063	0.295	224.224	0.295	214.269	0.295	219.45			0.294	215.289	215.248	223.179	213.796	219.007		10.9601	15.8492	11.371	10.8071	11.0542	12.0083	0.452308
0.296	216.548	0.296	216.879	0.296	224.747	0.296	214.742	0.296	219.893			0.295	216.128	216.063	224.224	214.269	219.45		11.0028	15.9092	11.4243	10.831	11.0766	12.0488	0.453846
0.297	217.387	0.297	217.694	0.297	225.269	0.297	215.688	0.297	219.893			0.296	216.548	216.879	224.747	214.742	219.893		11.0242	15.9693	11.4509	10.8549	11.099	12.0796	0.455385
0.298	218.227	0.298	218.509	0.298	225.792	0.298	216.161	0.298	220.337			0.297	217.387	217.694	225.269	215.688	219.893		11.0669	16.0293	11.4775	10.9027	11.099	12.1151	0.456923
0.299	219.066	0.299	219.732	0.299	226.837	0.299	216.634	0.299	220.78			0.298	218.227	218.509	225.792	216.161	220.337		11.1096	16.0893	11.5042	10.9266	11.1214	12.1502	0.458462
0.3	219.486	0.3	220.548	0.3	227.36	0.3	217.58	0.3	220.78			0.299	219.066	219.732	226.837	216.634	220.78		11.1524	16.1794	11.5574	10.9505	11.1438	12.1967	0.46
0.301	220.325	0.301	221.363	0.301	227.883	0.301	218.053	0.301	221.223			0.3	219.486	220.548	227.36	217.58	220.78		11.1737	16.2394	11.584	10.9983	11.1438	12.2279	0.461538
0.302	221.164	0.302	222.178	0.302	228.405	0.302	218.526	0.302	222.11			0.301	220.325	221.363	227.883	218.053	221.223		11.2165	16.2995	11.6107	11.0222	11.1661	12.263	0.463077
0.303	221.584	0.303	222.586	0.303	228.928	0.303	218.999	0.303	222.997			0.302	221.164	222.178	228.405	218.526	222.11		11.2592	16.3595	11.6373	11.0462	11.2109	12.3026	0.464615
0.304	222.423	0.304	223.401	0.304	229.973	0.304	219.472	0.304	223.883			0.303	221.584	222.586	228.928	218.999	222.997		11.2806	16.3895	11.6639	11.0701	11.2556	12.3319	0.466154
0.305	223.263	0.305	223.809	0.305	230.496	0.305	220.418	0.305	224.77			0.304	222.423	223.401	229.973	219.472	223.883		11.3233	16.4495	11.7172	11.094	11.3004	12.3769	0.467692
0.306	223.682	0.306	224.217	0.306	231.541	0.306	220.891	0.306	225.657			0.305	223.263	223.809	230.496	220.418	224.77		11.366	16.4796	11.7438	11.1418	11.3451	12.4153	0.469231
0.307	224.102	0.307	225.032	0.307	232.587	0.307	221.364	0.307	226.543			0.306	223.682	224.217	231.541	220.891	225.657		11.3874	16.5096	11.7971	11.1657	11.3899	12.4499	0.470769
0.308	224.941	0.308	225.44	0.308	233.109	0.308	222.31	0.308	227.43			0.307	224.102	225.032	232.587	221.364	226.543		11.4087	16.5696	11.8503	11.1896	11.4347	12.4906	0.472308
0.309	225.781	0.309	225.847	0.309	234.155	0.309	222.783	0.309	228.317			0.308	224.941	225.44	233.109	222.31	227.43		11.4515	16.5996	11.877	11.2374	11.4794	12.529	0.473846
0.31	226.2	0.31	226.663	0.31	235.2	0.31	223.256	0.31	229.647			0.309	225.781	225.847	234.155	222.783	228.317		11.4942	16.6297	11.9302	11.2613	11.5242	12.5679	0.475385
0.311	227.04	0.311	227.07	0.311	235.723	0.311	224.202	0.311	230.977			0.31	226.2	226.663	235.2	223.256	229.647		11.5156	16.6897	11.9835	11.2852	11.5913	12.6131	0.476923
0.312	227.879	0.312	227.886	0.312	236.768	0.312	225.621	0.312	232.307			0.311	227.04	227.07	235.723	224.202	230.977		11.5583	16.7197	12.0101	11.3331	11.6584	12.6559	0.478462
0.313	228.718	0.313	229.109	0.313	237.291	0.313	226.567	0.313	233.193			0.312	227.879	227.886	236.768	225.621	232.307		11.601	16.7797	12.0634	11.4048	11.7256	12.7149	0.48
0.314	229.558	0.314	229.924	0.314	238.336	0.314	227.513	0.314	234.523			0.313	228.718	229.109	237.291	226.567	233.193		11.6438	16.8698	12.09	11.4526	11.7703	12.7653	0.481538
0.315	230.397	0.315	230.739	0.315	239.381	0.315	228.932	0.315	235.853			0.314	229.558	229.924	238.336	227.513	234.523		11.6865	16.9298	12.1433	11.5004	11.8374	12.8195	0.483077
0.316	231.236	0.316	231.555	0.316	239.904	0.316	229.878	0.316	237.183			0.315	230.397	230.739	239.381	228.932	235.853		11.7292	16.9899	12.1965	11.5722	11.9046	12.8785	0.484615
0.317	232.076	0.317	232.37	0.317	240.949	0.317	230.824	0.317	238.513			0.316	231.236	231.555	239.904	229.878	237.183		11.7719	17.0499	12.2232	11.62	11.9717	12.9273	0.486154
0.318	232.915	0.318	233.593	0.318	241.995	0.318	232.243	0.318	238.957			0.317	232.076	232.37	240.949	230.824	238.513		11.8147	17.1099	12.2764	11.6678	12.0388	12.9815	0.487692
0.319	233.335	0.319	234.408	0.319	242.517	0.319	233.189	0.319	238.957			0.318	232.915	233.593	241.995	232.243	238.957		11.8574	17.2	12.3297	11.7395	12.0612	13.0376	0.489231
0.32	234.174	0.32	234.816	0.32	243.563	0.32	233.662	0.32	239.4			0.319	233.335	234.408	242.517	233.189	238.957		11.8788	17.26	12.3563	11.7873	12.0612	13.0687	0.490769
0.321	234.594	0.321	234.816	0.321	244.085	0.321	233.662	0.321	239.4			0.32	234.174	234.816	243.563	233.662	239.4		11.9215	17.29	12.4096	11.8113	12.0836	13.1032	0.492308
0.322	235.013	0.322	235.224	0.322	244.085	0.322	234.135	0.322	239.843			0.321	234.594	234.816	244.085	233.662	239.4		11.9429	17.29	12.4362	11.8113	12.0836	13.1128	0.493846
0.323	235.433	0.323	235.631	0.323	244.608	0.323	234.608	0.323	239.843			0.322	235.013	235.224	244.085	234.135	239.843		11.9642	17.3201	12.4362	11.8352	12.106	13.1323	0.495385
0.324	236.272	0.324	236.039	0.324	244.608	0.324	234.608	0.324	240.287			0.323	235.433	235.631	244.608	234.608	239.843		11.9856	17.3501	12.4628	11.8591	12.106	13.1527	0.496923
0.325	236.692	0.325	236.447	0.325	245.131	0.325	235.081	0.325	240.287			0.324	236.272	236.039	244.608	234.608	240.287		12.0283	17.3801	12.4628	11.8591	12.1283	13.1717	0.498462
0.326	237.112	0.326	236.447	0.326	245.653	0.326	235.081	0.326	240.73			0.325	236.692	236.447	245.131	235.081	240.287		12.0497	17.4101	12.4895	11.883	12.1283	13.1921	0.5
0.327	237.951	0.327	236.854	0.327	245.653	0.327	235.554	0.327	241.173			0.326	237.112	236.447	245.653	235.081	240.73		12.0711	17.4101	12.5161	11.883	12.1507	13.2062	0.501538
0.328	238.371	0.328	237.67	0.328	246.176	0.328	236.5	0.328	242.06			0.327	237.951	236.854	245.653	235.554	241.173		12.1138	17.4401	12.5161	11.9069	12.1731	13.23	0.503077
0.329	238.79	0.329	238.485	0.329	246.699	0.329	236.973	0.329	242.503			0.328	238.371	237.67	246.176	236.5	242.06		12.1351	17.5002	12.5427	11.9547	12.2178	13.2701	0.504615
0.33	239.63	0.33	239.3	0.33	247.744	0.33	237.919	0.33	242.947			0.329	238.79	238.485	246.699	236.973	242.503		12.1565	17.5602	12.5694	11.9786	12.2402	13.301	0.506154
0.331	240.049	0.331	240.116	0.331	248.267	0.331	238.392	0.331	243.39			0.33	239.63	239.3	247.744	237.919	242.947		12.1992	17.6202	12.6226	12.0264	12.2626	13.3462	0.507692
0.332	240.469	0.332	240.523	0.332	249.312	0.332	239.338	0.332	243.833			0.331	240.049	240.116	248.267	238.392	243.39		12.2206	17.6803	12.6492	12.0503	12.285	13.3771	0.509231
0.333	240.889	0.333	241.339	0.333	249.835	0.333	239.811	0.333	244.72			0.332	240.469	240.523	249.312	239.338	243.833		12.242	17.7103	12.7025	12.0982	12.3074	13.4121	0.510769
0.334	241.728	0.334	242.154	0.334	250.88	0.334	240.757	0.334	245.163			0.333	240.889	241.339	249.835	239.811	244.72		12.2633	17.7703	12.7291	12.1221	12.3521	13.4474	0.512308
0.335	242.148	0.335	242.969	0.335	251.403	0.335	241.23	0.335	246.05			0.334	241.728	242.154	250.88	240.757	245.163		12.3061	17.8304	12.7824	12.1699	12.3745	13.4926	0.513846
0.336	243.407	0.336	243.785	0.336	252.448	0.336	242.176	0.336	246.493			0.335	242.148	242.969	251.403	241.23	246.05		12.3274	17.8904	12.809	12.1938	12.4192	13.528	0.515385
0.337	244.246	0.337	244.192	0.337	252.971	0.337	242.649	0.337	247.38			0.336	243.407	243.785	252.448	242.176	246.493		12.3915	17.9504	12.8623	12.2416	12.4416	13.5775	0.516923
0.338	245.505	0.338	245.008	0.338	253.493	0.338	243.122	0.338	248.267			0.337	244.246	244.192	252.971	242.649	247.38		12.4343	17.9804	12.8889	12.2655	12.4864	13.6111	0.518462
0.339	246.344	0.339	245.415	0.339	254.016	0.339	244.068	0.339	248.71			0.338	245.505	245.008	253.493	243.122	248.267		12.4983	18.0405	12.9155	12.2894	12.5311	13.655	0.52
0.34	247.603	0.34	246.231	0.34	255.061	0.34	244.541	0.34	249.597			0.339	246.344	245.415	254.016	244.068	248.71		12.5411	18.0705	12.9422	12.3373	12.5535	13.6889	0.521538
0.341	248.443	0.341	246.638	0.341	255.584	0.341	245.014	0.341	250.483			0.34	247.603	246.231	255.061	244.541	249.597		12.6052	18.1305	12.9954	12.3612	12.5983	13.7381	0.523077
0.342	249.702	0.342	247.046	0.342	256.107	0.342	245.96	0.342	250.927			0.341	248.443	246.638	255.584	245.014	250.483		12.6479	18.1605	13.0221	12.3851	12.643	13.7717	0.524615
0.343	250.541	0.343	247.861	0.343	257.152	0.343	246.433	0.343	251.813			0.342	249.702	247.046	256.107	245.96	250.927		12.712	18.1906	13.0487	12.4329	12.6654	13.8099	0.526154
0.344	251.8	0.344	248.269	0.344	257.675	0.344	246.906	0.344	252.7			0.343	250.541	247.861	257.152	246.433	251.813		12.7547	18.2506	13.102	12.4568	12.7101	13.8548	0.527692
0.345	252.22	0.345	249.084	0.345	258.197	0.345	247.852	0.345	253.587			0.344	251.8	248.269	257.675	246.906	252.7		12.8188	18.2806	13.1286	12.4807	12.7549	13.8927	0.529231
0.346	252.22	0.346	249.9	0.346	259.243	0.346	248.798	0.346	254.03			0.345	252.22	249.084	258.197	247.852	253.587		12.8402	18.3406	13.1552	12.5285	12.7997	13.9328	0.530769
0.347	252.639	0.347	250.715	0.347	260.288	0.347	249.744	0.347	254.917			0.346	252.22	249.9	259.243	248.798	254.03		12.8402	18.4007	13.2085	12.5764	12.822	13.9695	0.532308
0.348	252.639	0.348	251.53	0.348	260.811	0.348	250.69	0.348	255.803			0.347	252.639	250.715	260.288	249.744	254.917		12.8615	18.4607	13.2617	12.6242	12.8668	14.015	0.533846
0.349	253.059	0.349	252.346	0.349	261.856	0.349	251.163	0.349	256.247			0.348	252.639	251.53	260.811	250.69	255.803		12.8615	18.5208	13.2884	12.672	12.9115	14.0508	0.535385
0.35	253.479	0.35	253.161	0.35	262.901	0.35	252.109	0.35	257.133			0.349	253.059	252.346	261.856	251.163	256.247		12.8829	18.5808	13.3416	12.6959	12.9339	14.087	0.536923
0.351	253.479	0.351	253.976	0.351	263.424	0.351	253.055	0.351	257.577			0.35	253.479	253.161	262.901	252.109	257.133		12.9043	18.6408	13.3949	12.7437	12.9787	14.1325	0.538462
0.352	253.898	0.352	254.792	0.352	264.469	0.352	254.001	0.352	258.463			0.351	253.479	253.976	263.424	253.055	257.577		12.9043	18.7009	13.4215	12.7915	13.001	14.1638	0.54
0.353	254.738	0.353	255.607	0.353	265.515	0.353	254.474	0.353	258.907			0.352	253.898	254.792	264.469	254.001	258.463		12.9256	18.7609	13.4748	12.8394	13.0458	14.2093	0.541538
0.354	255.577	0.354	256.422	0.354	266.56	0.354	254.474	0.354	259.35			0.353	254.738	255.607	265.515	254.474	258.907		12.9684	18.8209	13.528	12.8633	13.0682	14.2498	0.543077
0.355	256.416	0.355	257.238	0.355	267.083	0.355	254.947	0.355	260.237			0.354	255.577	256.422	266.56	254.474	259.35		13.0111	18.881	13.5813	12.8633	13.0906	14.2854	0.544615
0.356	257.675	0.356	258.053	0.356	268.128	0.356	254.947	0.356	260.68			0.355	256.416	257.238	267.083	254.947	260.237		13.0538	18.941	13.6079	12.8872	13.1353	14.325	0.546154
0.357	258.515	0.357	258.868	0.357	268.651	0.357	255.42	0.357	261.123			0.356	257.675	258.053	268.128	254.947	260.68		13.1179	19.001	13.6612	12.8872	13.1577	14.365	0.547692
0.358	259.354	0.358	259.684	0.358	269.696	0.358	255.42	0.358	262.01			0.357	258.515	258.868	268.651	255.42	261.123		13.1607	19.0611	13.6878	12.9111	13.1801	14.4001	0.549231
0.359	260.193	0.359	260.499	0.359	270.741	0.359	255.893	0.359	262.453			0.358	259.354	259.684	269.696	255.42	262.01		13.2034	19.1211	13.7411	12.9111	13.2248	14.4403	0.550769
0.36	261.033	0.36	261.314	0.36	271.264	0.36	255.893	0.36	263.34			0.359	260.193	260.499	270.741	255.893	262.453		13.2461	19.1811	13.7943	12.935	13.2472	14.4808	0.552308
0.361	261.872	0.361	262.13	0.361	272.309	0.361	256.366	0.361	264.227			0.36	261.033	261.314	271.264	255.893	263.34		13.2888	19.2412	13.821	12.935	13.2919	14.5156	0.553846
0.362	262.711	0.362	262.537	0.362	272.832	0.362	256.839	0.362	265.113			0.361	261.872	262.13	272.309	256.366	264.227		13.3316	19.3012	13.8742	12.9589	13.3367	14.5605	0.555385
0.363	263.551	0.363	262.537	0.363	272.832	0.363	257.312	0.363	266			0.362	262.711	262.537	272.832	256.839	265.113		13.3743	19.3312	13.9009	12.9828	13.3815	14.5941	0.556923
0.364	264.39	0.364	262.945	0.364	273.355	0.364	258.258	0.364	266.887			0.363	263.551	262.537	272.832	257.312	266		13.417	19.3312	13.9009	13.0067	13.4262	14.6164	0.558462
0.365	264.81	0.365	263.353	0.365	273.355	0.365	258.731	0.365	267.773			0.364	264.39	262.945	273.355	258.258	266.887		13.4598	19.3612	13.9275	13.0545	13.471	14.6548	0.56
0.366	265.649	0.366	263.76	0.366	273.877	0.366	259.204	0.366	268.66			0.365	264.81	263.353	273.355	258.731	267.773		13.4811	19.3913	13.9275	13.0785	13.5157	14.6788	0.561538
0.367	266.488	0.367	264.168	0.367	273.877	0.367	260.15	0.367	269.547			0.366	265.649	263.76	273.877	259.204	268.66		13.5239	19.4213	13.9541	13.1024	13.5605	14.7124	0.563077
0.368	267.328	0.368	264.168	0.368	274.4	0.368	260.623	0.368	270.433			0.367	266.488	264.168	273.877	260.15	269.547		13.5666	19.4513	13.9541	13.1502	13.6052	14.7455	0.564615
0.369	268.167	0.369	264.576	0.369	274.4	0.369	261.096	0.369	271.32			0.368	267.328	264.168	274.4	260.623	270.433		13.6093	19.4513	13.9807	13.1741	13.65	14.7731	0.566154
0.37	268.587	0.37	265.391	0.37	274.923	0.37	262.042	0.37	272.207			0.369	268.167	264.576	274.4	261.096	271.32		13.652	19.4813	13.9807	13.198	13.6947	14.8014	0.567692
0.371	269.426	0.371	266.614	0.371	275.445	0.371	262.988	0.371	273.093			0.37	268.587	265.391	274.923	262.042	272.207		13.6734	19.5413	14.0074	13.2458	13.7395	14.8415	0.569231
0.372	269.846	0.372	267.429	0.372	276.491	0.372	263.934	0.372	273.98			0.371	269.426	266.614	275.445	262.988	273.093		13.7161	19.6314	14.034	13.2936	13.7842	14.8919	0.570769
0.373	270.265	0.373	268.245	0.373	277.013	0.373	264.88	0.373	274.867			0.372	269.846	267.429	276.491	263.934	273.98		13.7375	19.6914	14.0873	13.3415	13.829	14.9373	0.572308
0.374	271.105	0.374	269.06	0.374	277.536	0.374	266.299	0.374	275.753			0.373	270.265	268.245	277.013	264.88	274.867		13.7589	19.7515	14.1139	13.3893	13.8737	14.9774	0.573846
0.375	271.524	0.375	269.875	0.375	278.581	0.375	267.245	0.375	276.64			0.374	271.105	269.06	277.536	266.299	275.753		13.8016	19.8115	14.1405	13.461	13.9185	15.0266	0.575385
0.376	272.364	0.376	271.098	0.376	279.104	0.376	268.191	0.376	277.083			0.375	271.524	269.875	278.581	267.245	276.64		13.823	19.8715	14.1938	13.5088	13.9633	15.0721	0.576923
0.377	272.783	0.377	271.914	0.377	279.627	0.377	269.137	0.377	277.527			0.376	272.364	271.098	279.104	268.191	277.083		13.8657	19.9616	14.2204	13.5566	13.9856	15.118	0.578462
0.378	273.623	0.378	272.321	0.378	280.672	0.378	270.083	0.378	278.413			0.377	272.783	271.914	279.627	269.137	277.527		13.887	20.0216	14.247	13.6045	14.008	15.1536	0.58
0.379	274.462	0.379	273.137	0.379	281.195	0.379	270.556	0.379	278.857			0.378	273.623	272.321	280.672	270.083	278.413		13.9298	20.0516	14.3003	13.6523	14.0528	15.1974	0.581538
0.38	275.301	0.38	273.544	0.38	282.24	0.38	271.502	0.38	279.3			0.379	274.462	273.137	281.195	270.556	278.857		13.9725	20.1117	14.3269	13.6762	14.0751	15.2325	0.583077
0.381	276.141	0.381	273.952	0.381	282.763	0.381	271.975	0.381	279.743			0.38	275.301	273.544	282.24	271.502	279.3		14.0152	20.1417	14.3802	13.724	14.0975	15.2717	0.584615
0.382	276.98	0.382	274.767	0.382	283.285	0.382	272.448	0.382	280.63			0.381	276.141	273.952	282.763	271.975	279.743		14.058	20.1717	14.4068	13.7479	14.1199	15.3009	0.586154
0.383	277.819	0.383	275.175	0.383	284.331	0.383	272.921	0.383	281.073			0.382	276.98	274.767	283.285	272.448	280.63		14.1007	20.2317	14.4334	13.7718	14.1646	15.3405	0.587692
0.384	278.659	0.384	275.583	0.384	284.853	0.384	273.394	0.384	281.517			0.383	277.819	275.175	284.331	272.921	281.073		14.1434	20.2618	14.4867	13.7957	14.187	15.3749	0.589231
0.385	279.498	0.385	276.398	0.385	285.376	0.385	274.34	0.385	282.403			0.384	278.659	275.583	284.853	273.394	281.517		14.1862	20.2918	14.5133	13.8196	14.2094	15.4041	0.590769
0.386	279.918	0.386	276.806	0.386	286.421	0.386	274.813	0.386	282.847			0.385	279.498	276.398	285.376	274.34	282.403		14.2289	20.3518	14.54	13.8675	14.2542	15.4485	0.592308
0.387	280.757	0.387	277.621	0.387	286.944	0.387	275.759	0.387	283.733			0.386	279.918	276.806	286.421	274.813	282.847		14.2503	20.3818	14.5932	13.8914	14.2765	15.4786	0.593846
0.388	281.177	0.388	278.436	0.388	287.989	0.388	276.232	0.388	284.62			0.387	280.757	277.621	286.944	275.759	283.733		14.293	20.4419	14.6199	13.9392	14.3213	15.523	0.595385
0.389	281.596	0.389	279.252	0.389	288.512	0.389	277.178	0.389	285.063			0.388	281.177	278.436	287.989	276.232	284.62		14.3143	20.5019	14.6731	13.9631	14.366	15.5637	0.596923
0.39	282.016	0.39	280.475	0.39	289.557	0.39	278.124	0.39	285.95			0.389	281.596	279.252	288.512	277.178	285.063		14.3357	20.5619	14.6998	14.0109	14.3884	15.5993	0.598462
0.391	282.855	0.391	281.29	0.391	290.603	0.391	279.07	0.391	286.837			0.39	282.016	280.475	289.557	278.124	285.95		14.3571	20.652	14.753	14.0587	14.4332	15.6508	0.6
0.392	283.275	0.392	282.105	0.392	291.125	0.392	280.016	0.392	287.28			0.391	282.855	281.29	290.603	279.07	286.837		14.3998	20.712	14.8063	14.1066	14.4779	15.7005	0.601538
0.393	283.695	0.393	282.921	0.393	292.171	0.393	280.489	0.393	288.167			0.392	283.275	282.105	291.125	280.016	287.28		14.4212	20.7721	14.8329	14.1544	14.5003	15.7362	0.603077
0.394	284.534	0.394	283.736	0.394	292.693	0.394	281.435	0.394	288.61			0.393	283.695	282.921	292.171	280.489	288.167		14.4425	20.8321	14.8862	14.1783	14.5451	15.7768	0.604615
0.395	284.954	0.395	284.144	0.395	293.739	0.395	281.908	0.395	289.053			0.394	284.534	283.736	292.693	281.435	288.61		14.4853	20.8921	14.9128	14.2261	14.5674	15.8167	0.606154
0.396	285.373	0.396	284.551	0.396	294.261	0.396	281.908	0.396	289.053			0.395	284.954	284.144	293.739	281.908	289.053		14.5066	20.9221	14.9661	14.25	14.5898	15.8469	0.607692
0.397	286.213	0.397	284.551	0.397	294.784	0.397	282.381	0.397	289.497			0.396	285.373	284.551	294.261	281.908	289.053		14.528	20.9522	14.9927	14.25	14.5898	15.8625	0.609231
0.398	286.632	0.398	284.959	0.398	295.307	0.398	282.854	0.398	289.94			0.397	286.213	284.551	294.784	282.381	289.497		14.5707	20.9522	15.0193	14.2739	14.6122	15.8857	0.610769
0.399	287.052	0.399	285.367	0.399	295.829	0.399	282.854	0.399	289.94			0.398	286.632	284.959	295.307	282.854	289.94		14.5921	20.9822	15.0459	14.2978	14.6346	15.9105	0.612308
0.4	287.472	0.4	285.367	0.4	296.875	0.4	283.327	0.4	290.383			0.399	287.052	285.367	295.829	282.854	289.94		14.6135	21.0122	15.0726	14.2978	14.6346	15.9261	0.613846
0.401	288.311	0.401	285.774	0.401	297.397	0.401	283.327	0.401	290.827			0.4	287.472	285.367	296.875	283.327	290.383		14.6348	21.0122	15.1258	14.3217	14.6569	15.9503	0.615385
0.402	288.731	0.402	286.182	0.402	297.92	0.402	283.8	0.402	291.713			0.401	288.311	285.774	297.397	283.327	290.827		14.6775	21.0422	15.1525	14.3217	14.6793	15.9747	0.616923
0.403	289.15	0.403	287.405	0.403	298.443	0.403	284.746	0.403	292.157			0.402	288.731	286.182	297.92	283.8	291.713		14.6989	21.0722	15.1791	14.3457	14.7241	16.004	0.618462
0.404	289.99	0.404	288.628	0.404	299.488	0.404	285.692	0.404	293.043			0.403	289.15	287.405	298.443	284.746	292.157		14.7203	21.1623	15.2057	14.3935	14.7465	16.0456	0.62
0.405	290.409	0.405	289.443	0.405	300.011	0.405	286.638	0.405	293.93			0.404	289.99	288.628	299.488	285.692	293.043		14.763	21.2523	15.259	14.4413	14.7912	16.1014	0.621538
0.406	291.249	0.406	290.666	0.406	301.056	0.406	287.584	0.406	294.373			0.405	290.409	289.443	300.011	286.638	293.93		14.7844	21.3124	15.2856	14.4891	14.836	16.1415	0.623077
0.407	291.668	0.407	291.889	0.407	302.101	0.407	288.057	0.407	295.26			0.406	291.249	290.666	301.056	287.584	294.373		14.8271	21.4024	15.3389	14.5369	14.8583	16.1927	0.624615
0.408	292.088	0.408	292.705	0.408	303.147	0.408	289.003	0.408	296.147			0.407	291.668	291.889	302.101	288.057	295.26		14.8485	21.4925	15.3921	14.5608	14.9031	16.2394	0.626154
0.409	292.927	0.409	293.928	0.409	304.192	0.409	289.949	0.409	297.033			0.408	292.088	292.705	303.147	289.003	296.147		14.8698	21.5525	15.4454	14.6087	14.9478	16.2848	0.627692
0.41	293.347	0.41	295.151	0.41	304.715	0.41	290.895	0.41	297.477			0.409	292.927	293.928	304.192	289.949	297.033		14.9126	21.6426	15.4986	14.6565	14.9926	16.3406	0.629231
0.411	294.186	0.411	295.558	0.411	305.76	0.411	291.841	0.411	298.363			0.41	293.347	295.151	304.715	290.895	297.477		14.9339	21.7326	15.5253	14.7043	15.015	16.3822	0.630769
0.412	295.026	0.412	296.374	0.412	306.283	0.412	292.314	0.412	299.25			0.411	294.186	295.558	305.76	291.841	298.363		14.9766	21.7626	15.5785	14.7521	15.0597	16.4259	0.632308
0.413	295.865	0.413	296.781	0.413	306.283	0.413	293.26	0.413	299.693			0.412	295.026	296.374	306.283	292.314	299.25		15.0194	21.8227	15.6052	14.776	15.1045	16.4655	0.633846
0.414	296.704	0.414	297.189	0.414	306.805	0.414	293.733	0.414	300.58			0.413	295.865	296.781	306.283	293.26	299.693		15.0621	21.8527	15.6052	14.8238	15.1269	16.4941	0.635385
0.415	297.544	0.415	298.004	0.415	306.805	0.415	294.679	0.415	301.467			0.414	296.704	297.189	306.805	293.733	300.58		15.1048	21.8827	15.6318	14.8477	15.1716	16.5277	0.636923
0.416	298.383	0.416	298.412	0.416	307.328	0.416	295.152	0.416	301.91			0.415	297.544	298.004	306.805	294.679	301.467		15.1476	21.9427	15.6318	14.8956	15.2164	16.5668	0.638462
0.417	299.222	0.417	298.82	0.417	307.328	0.417	296.098	0.417	302.797			0.416	298.383	298.412	307.328	295.152	301.91		15.1903	21.9728	15.6584	14.9195	15.2387	16.5959	0.64
0.418	300.062	0.418	299.635	0.418	307.851	0.418	296.571	0.418	303.683			0.417	299.222	298.82	307.328	296.098	302.797		15.233	22.0028	15.6584	14.9673	15.2835	16.629	0.641538
0.419	300.481	0.419	300.043	0.419	307.851	0.419	297.517	0.419	304.57			0.418	300.062	299.635	307.851	296.571	303.683		15.2758	22.0628	15.6851	14.9912	15.3282	16.6686	0.643077
0.42	300.901	0.42	300.858	0.42	308.373	0.42	297.99	0.42	305.457			0.419	300.481	300.043	307.851	297.517	304.57		15.2971	22.0928	15.6851	15.039	15.373	16.6974	0.644615
0.421	301.321	0.421	301.266	0.421	309.419	0.421	298.936	0.421	305.9			0.42	300.901	300.858	308.373	297.99	305.457		15.3185	22.1529	15.7117	15.0629	15.4178	16.7327	0.646154
0.422	301.74	0.422	301.673	0.422	309.941	0.422	299.409	0.422	306.787			0.421	301.321	301.266	309.419	298.936	305.9		15.3399	22.1829	15.765	15.1108	15.4401	16.7677	0.647692
0.423	302.58	0.423	302.489	0.423	310.987	0.423	299.882	0.423	307.673			0.422	301.74	301.673	309.941	299.409	306.787		15.3612	22.2129	15.7916	15.1347	15.4849	16.797	0.649231
0.424	302.999	0.424	302.896	0.424	311.509	0.424	300.355	0.424	308.56			0.423	302.58	302.489	310.987	299.882	307.673		15.4039	22.2729	15.8448	15.1586	15.5296	16.842	0.650769
0.425	303.419	0.425	303.304	0.425	312.555	0.425	300.828	0.425	309.447			0.424	302.999	302.896	311.509	300.355	308.56		15.4253	22.3029	15.8715	15.1825	15.5744	16.8713	0.652308
0.426	303.839	0.426	304.119	0.426	313.6	0.426	301.774	0.426	310.333			0.425	303.419	303.304	312.555	300.828	309.447		15.4467	22.333	15.9247	15.2064	15.6192	16.906	0.653846
0.427	304.258	0.427	304.527	0.427	314.123	0.427	302.247	0.427	311.22			0.426	303.839	304.119	313.6	301.774	310.333		15.468	22.393	15.978	15.2542	15.6639	16.9514	0.655385
0.428	305.098	0.428	305.342	0.428	315.168	0.428	302.72	0.428	311.663			0.427	304.258	304.527	314.123	302.247	311.22		15.4894	22.423	16.0046	15.2781	15.7087	16.9808	0.656923
0.429	305.937	0.429	306.158	0.429	316.213	0.429	302.72	0.429	312.55			0.428	305.098	305.342	315.168	302.72	311.663		15.5321	22.483	16.0579	15.302	15.731	17.0212	0.658462
0.43	306.776	0.43	306.973	0.43	316.736	0.43	303.193	0.43	313.437			0.429	305.937	306.158	316.213	302.72	312.55		15.5749	22.5431	16.1111	15.302	15.7758	17.0614	0.66
0.431	307.616	0.431	307.788	0.431	317.781	0.431	303.666	0.431	314.323			0.43	306.776	306.973	316.736	303.193	313.437		15.6176	22.6031	16.1378	15.3259	15.8205	17.101	0.661538
0.432	308.455	0.432	308.604	0.432	318.827	0.432	303.666	0.432	314.767			0.431	307.616	307.788	317.781	303.666	314.323		15.6603	22.6632	16.191	15.3498	15.8653	17.1459	0.663077
0.433	309.294	0.433	309.419	0.433	319.872	0.433	304.139	0.433	315.653			0.432	308.455	308.604	318.827	303.666	314.767		15.703	22.7232	16.2443	15.3498	15.8877	17.1816	0.664615
0.434	310.134	0.434	310.234	0.434	320.917	0.434	304.139	0.434	316.54			0.433	309.294	309.419	319.872	304.139	315.653		15.7458	22.7832	16.2975	15.3738	15.9324	17.2265	0.666154
0.435	310.973	0.435	311.05	0.435	321.44	0.435	304.612	0.435	316.983			0.434	310.134	310.234	320.917	304.139	316.54		15.7885	22.8433	16.3508	15.3738	15.9772	17.2667	0.667692
0.436	311.812	0.436	311.457	0.436	322.485	0.436	305.558	0.436	317.427			0.435	310.973	311.05	321.44	304.612	316.983		15.8312	22.9033	16.3774	15.3977	15.9996	17.3018	0.669231
0.437	312.652	0.437	312.273	0.437	323.008	0.437	306.031	0.437	318.313			0.436	311.812	311.457	322.485	305.558	317.427		15.874	22.9333	16.4307	15.4455	16.0219	17.3411	0.670769
0.438	313.491	0.438	312.68	0.438	324.053	0.438	306.977	0.438	318.757			0.437	312.652	312.273	323.008	306.031	318.313		15.9167	22.9934	16.4573	15.4694	16.0667	17.3807	0.672308
0.439	314.33	0.439	313.088	0.439	324.576	0.439	307.923	0.439	319.2			0.438	313.491	312.68	324.053	306.977	318.757		15.9594	23.0234	16.5106	15.5172	16.0891	17.4199	0.673846
0.44	315.17	0.44	313.903	0.44	325.099	0.44	308.396	0.44	320.087			0.439	314.33	313.088	324.576	307.923	319.2		16.0022	23.0534	16.5372	15.565	16.1114	17.4538	0.675385
0.441	316.009	0.441	314.311	0.441	325.621	0.441	309.342	0.441	320.53			0.44	315.17	313.903	325.099	308.396	320.087		16.0449	23.1134	16.5639	15.5889	16.1562	17.4935	0.676923
0.442	316.848	0.442	315.126	0.442	326.667	0.442	310.288	0.442	320.973			0.441	316.009	314.311	325.621	309.342	320.53		16.0876	23.1434	16.5905	15.6368	16.1786	17.5274	0.678462
0.443	317.688	0.443	315.534	0.443	327.189	0.443	310.761	0.443	321.86			0.442	316.848	315.126	326.667	310.288	320.973		16.1303	23.2035	16.6437	15.6846	16.201	17.5726	0.68
0.444	318.107	0.444	316.349	0.444	327.712	0.444	311.707	0.444	322.747			0.443	317.688	315.534	327.189	310.761	321.86		16.1731	23.2335	16.6704	15.7085	16.2457	17.6062	0.681538
0.445	318.107	0.445	317.165	0.445	328.757	0.445	312.18	0.445	323.19			0.444	318.107	316.349	327.712	311.707	322.747		16.1944	23.2935	16.697	15.7563	16.2905	17.6463	0.683077
0.446	318.527	0.446	317.98	0.446	329.28	0.446	313.126	0.446	324.077			0.445	318.107	317.165	328.757	312.18	323.19		16.1944	23.3536	16.7503	15.7802	16.3128	17.6783	0.684615
0.447	318.947	0.447	318.795	0.447	329.803	0.447	314.072	0.447	324.963			0.446	318.527	317.98	329.28	313.126	324.077		16.2158	23.4136	16.7769	15.828	16.3576	17.7184	0.686154
0.448	318.947	0.448	319.203	0.448	330.848	0.448	314.545	0.448	325.85			0.447	318.947	318.795	329.803	314.072	324.963		16.2372	23.4736	16.8035	15.8759	16.4024	17.7585	0.687692
0.449	319.366	0.449	320.018	0.449	331.371	0.449	315.491	0.449	326.293			0.448	318.947	319.203	330.848	314.545	325.85		16.2372	23.5036	16.8568	15.8998	16.4471	17.7889	0.689231
0.45	319.786	0.45	320.834	0.45	331.893	0.45	316.437	0.45	327.18			0.449	319.366	320.018	331.371	315.491	326.293		16.2585	23.5637	16.8834	15.9476	16.4695	17.8245	0.690769
0.451	319.786	0.451	321.649	0.451	332.416	0.451	316.91	0.451	328.067			0.45	319.786	320.834	331.893	316.437	327.18		16.2799	23.6237	16.91	15.9954	16.5142	17.8647	0.692308
0.452	320.206	0.452	322.464	0.452	333.461	0.452	317.856	0.452	328.51			0.451	319.786	321.649	332.416	316.91	328.067		16.2799	23.6837	16.9367	16.0193	16.559	17.8957	0.693846
0.453	320.625	0.453	322.872	0.453	333.984	0.453	318.329	0.453	328.51			0.452	320.206	322.464	333.461	317.856	328.51		16.3013	23.7438	16.9899	16.0671	16.5814	17.9367	0.695385
0.454	321.465	0.454	322.872	0.454	334.507	0.454	318.802	0.454	328.953			0.453	320.625	322.872	333.984	318.329	328.51		16.3226	23.7738	17.0166	16.091	16.5814	17.9571	0.696923
0.455	321.884	0.455	323.28	0.455	335.029	0.455	319.275	0.455	328.953			0.454	321.465	322.872	334.507	318.802	328.953		16.3654	23.7738	17.0432	16.1149	16.6037	17.9802	0.698462
0.456	322.304	0.456	323.687	0.456	335.552	0.456	319.748	0.456	329.397			0.455	321.884	323.28	335.029	319.275	328.953		16.3867	23.8038	17.0698	16.1389	16.6037	18.0006	0.7
0.457	322.724	0.457	323.687	0.457	336.597	0.457	320.694	0.457	329.84			0.456	322.304	323.687	335.552	319.748	329.397		16.4081	23.8338	17.0964	16.1628	16.6261	18.0255	0.701538
0.458	323.143	0.458	324.095	0.458	337.12	0.458	321.167	0.458	329.84			0.457	322.724	323.687	336.597	320.694	329.84		16.4295	23.8338	17.1497	16.2106	16.6485	18.0544	0.703077
0.459	323.983	0.459	324.095	0.459	337.643	0.459	321.64	0.459	330.283			0.458	323.143	324.095	337.12	321.167	329.84		16.4508	23.8639	17.1763	16.2345	16.6485	18.0748	0.704615
0.46	324.402	0.46	324.503	0.46	338.165	0.46	322.113	0.46	331.613			0.459	323.983	324.095	337.643	321.64	330.283		16.4935	23.8639	17.203	16.2584	16.6709	18.0979	0.706154
0.461	325.242	0.461	325.318	0.461	338.688	0.461	323.059	0.461	332.5			0.46	324.402	324.503	338.165	322.113	331.613		16.5149	23.8939	17.2296	16.2823	16.738	18.1317	0.707692
0.462	326.081	0.462	326.133	0.462	339.211	0.462	323.532	0.462	333.387			0.461	325.242	325.318	338.688	323.059	332.5		16.5576	23.9539	17.2562	16.3301	16.7828	18.1761	0.709231
0.463	326.501	0.463	326.949	0.463	339.733	0.463	324.478	0.463	334.717			0.462	326.081	326.133	339.211	323.532	333.387		16.6004	24.0139	17.2829	16.354	16.8275	18.2157	0.710769
0.464	327.34	0.464	327.764	0.464	340.256	0.464	325.424	0.464	336.047			0.463	326.501	326.949	339.733	324.478	334.717		16.6217	24.074	17.3095	16.4019	16.8946	18.2603	0.712308
0.465	328.179	0.465	328.987	0.465	340.779	0.465	325.897	0.465	336.933			0.464	327.34	327.764	340.256	325.424	336.047		16.6645	24.134	17.3361	16.4497	16.9618	18.3092	0.713846
0.466	329.019	0.466	329.802	0.466	341.301	0.466	326.843	0.466	337.82			0.465	328.179	328.987	340.779	325.897	336.933		16.7072	24.2241	17.3628	16.4736	17.0065	18.3548	0.715385
0.467	329.858	0.467	330.618	0.467	341.824	0.467	327.789	0.467	339.15			0.466	329.019	329.802	341.301	326.843	337.82		16.7499	24.2841	17.3894	16.5214	17.0513	18.3992	0.716923
0.468	330.697	0.468	331.433	0.468	342.347	0.468	328.262	0.468	339.593			0.467	329.858	330.618	341.824	327.789	339.15		16.7926	24.3441	17.416	16.5692	17.1184	18.4481	0.718462
0.469	331.117	0.469	331.841	0.469	342.869	0.469	329.208	0.469	340.48			0.468	330.697	331.433	342.347	328.262	339.593		16.8354	24.4042	17.4426	16.5931	17.1408	18.4832	0.72
0.47	331.956	0.47	332.248	0.47	343.392	0.47	330.154	0.47	340.923			0.469	331.117	331.841	342.869	329.208	340.48		16.8567	24.4342	17.4693	16.641	17.1855	18.5173	0.721538
0.471	332.796	0.471	333.064	0.471	343.915	0.471	331.1	0.471	341.81			0.47	331.956	332.248	343.392	330.154	340.923		16.8995	24.4642	17.4959	16.6888	17.2079	18.5513	0.723077
0.472	333.635	0.472	333.471	0.472	344.437	0.472	331.573	0.472	342.253			0.471	332.796	333.064	343.915	331.1	341.81		16.9422	24.5242	17.5225	16.7366	17.2527	18.5956	0.724615
0.473	334.474	0.473	333.879	0.473	344.96	0.473	332.519	0.473	343.14			0.472	333.635	333.471	344.437	331.573	342.253		16.9849	24.5543	17.5492	16.7605	17.2751	18.6248	0.726154
0.474	335.314	0.474	334.287	0.474	345.483	0.474	333.465	0.474	343.583			0.473	334.474	333.879	344.96	332.519	343.14		17.0277	24.5843	17.5758	16.8083	17.3198	18.6632	0.727692
0.475	335.733	0.475	335.102	0.475	346.005	0.475	333.938	0.475	344.47			0.474	335.314	334.287	345.483	333.465	343.583		17.0704	24.6143	17.6024	16.8561	17.3422	18.6971	0.729231
0.476	336.573	0.476	335.51	0.476	346.528	0.476	334.884	0.476	344.913			0.475	335.733	335.102	346.005	333.938	344.47		17.0918	24.6743	17.6291	16.88	17.3869	18.7324	0.730769
0.477	337.412	0.477	335.917	0.477	347.051	0.477	335.83	0.477	345.8			0.476	336.573	335.51	346.528	334.884	344.913		17.1345	24.7043	17.6557	16.9279	17.4093	18.7663	0.732308
0.478	337.832	0.478	336.325	0.478	347.573	0.478	336.303	0.478	346.243			0.477	337.412	335.917	347.051	335.83	345.8		17.1772	24.7344	17.6823	16.9757	17.4541	18.8047	0.733846
0.479	338.251	0.479	337.14	0.479	348.096	0.479	336.776	0.479	347.13			0.478	337.832	336.325	347.573	336.303	346.243		17.1986	24.7644	17.7089	16.9996	17.4764	18.8296	0.735385
0.48	339.091	0.48	337.548	0.48	348.619	0.48	337.722	0.48	347.573			0.479	338.251	337.14	348.096	336.776	347.13		17.2199	24.8244	17.7356	17.0235	17.5212	18.8649	0.736923
0.481	339.51	0.481	338.363	0.481	349.141	0.481	338.195	0.481	348.46			0.48	339.091	337.548	348.619	337.722	347.573		17.2627	24.8544	17.7622	17.0713	17.5436	18.8988	0.738462
0.482	339.93	0.482	338.771	0.482	350.187	0.482	338.668	0.482	348.903			0.481	339.51	338.363	349.141	338.195	348.46		17.284	24.9145	17.7888	17.0952	17.5883	18.9342	0.74
0.483	340.769	0.483	339.179	0.483	350.709	0.483	339.614	0.483	349.79			0.482	339.93	338.771	350.187	338.668	348.903		17.3054	24.9445	17.8421	17.1191	17.6107	18.9644	0.741538
0.484	341.189	0.484	339.994	0.484	351.232	0.484	340.087	0.484	350.233			0.483	340.769	339.179	350.709	339.614	349.79		17.3481	24.9745	17.8687	17.167	17.6555	19.0028	0.743077
0.485	341.609	0.485	340.402	0.485	351.755	0.485	340.56	0.485	351.12			0.484	341.189	339.994	351.232	340.087	350.233		17.3695	25.0345	17.8953	17.1909	17.6778	19.0336	0.744615
0.486	342.028	0.486	341.217	0.486	352.277	0.486	341.033	0.486	351.563			0.485	341.609	340.402	351.755	340.56	351.12		17.3909	25.0646	17.922	17.2148	17.7226	19.063	0.746154
0.487	342.448	0.487	341.625	0.487	352.8	0.487	341.506	0.487	352.45			0.486	342.028	341.217	352.277	341.033	351.563		17.4122	25.1246	17.9486	17.2387	17.745	19.0938	0.747692
0.488	343.287	0.488	342.44	0.488	353.323	0.488	341.979	0.488	352.893			0.487	342.448	341.625	352.8	341.506	352.45		17.4336	25.1546	17.9752	17.2626	17.7897	19.1232	0.749231
0.489	343.707	0.489	343.255	0.489	353.845	0.489	342.452	0.489	353.78			0.488	343.287	342.44	353.323	341.979	352.893		17.4763	25.2146	18.0019	17.2865	17.8121	19.1583	0.750769
0.49	344.127	0.49	343.663	0.49	354.368	0.49	342.925	0.49	354.223			0.489	343.707	343.255	353.845	342.452	353.78		17.4977	25.2747	18.0285	17.3104	17.8569	19.1936	0.752308
0.491	344.966	0.491	344.478	0.491	354.891	0.491	343.398	0.491	355.11			0.49	344.127	343.663	354.368	342.925	354.223		17.519	25.3047	18.0551	17.3343	17.8792	19.2185	0.753846
0.492	345.386	0.492	345.294	0.492	355.413	0.492	343.871	0.492	355.553			0.491	344.966	344.478	354.891	343.398	355.11		17.5618	25.3647	18.0818	17.3582	17.924	19.2581	0.755385
0.493	345.805	0.493	345.701	0.493	355.936	0.493	344.344	0.493	355.997			0.492	345.386	345.294	355.413	343.871	355.553		17.5831	25.4248	18.1084	17.3821	17.9464	19.289	0.756923
0.494	346.225	0.494	346.517	0.494	356.459	0.494	344.817	0.494	356.44			0.493	345.805	345.701	355.936	344.344	355.997		17.6045	25.4548	18.135	17.4061	17.9687	19.3138	0.758462
0.495	347.064	0.495	346.924	0.495	356.981	0.495	345.29	0.495	356.883			0.494	346.225	346.517	356.459	344.817	356.44		17.6259	25.5148	18.1617	17.43	17.9911	19.3447	0.76
0.496	347.484	0.496	347.74	0.496	358.027	0.496	346.236	0.496	357.327			0.495	347.064	346.924	356.981	345.29	356.883		17.6686	25.5448	18.1883	17.4539	18.0135	19.3738	0.761538
0.497	348.323	0.497	348.555	0.497	359.072	0.497	346.709	0.497	357.77			0.496	347.484	347.74	358.027	346.236	357.327		17.69	25.6049	18.2415	17.5017	18.0359	19.4148	0.763077
0.498	348.743	0.498	348.963	0.498	360.117	0.498	347.182	0.498	358.213			0.497	348.323	348.555	359.072	346.709	357.77		17.7327	25.6649	18.2948	17.5256	18.0582	19.4552	0.764615
0.499	349.163	0.499	349.778	0.499	361.685	0.499	347.655	0.499	358.657			0.498	348.743	348.963	360.117	347.182	358.213		17.7541	25.6949	18.3481	17.5495	18.0806	19.4854	0.766154
0.5	350.002	0.5	350.593	0.5	362.731	0.5	348.128	0.5	359.1			0.499	349.163	349.778	361.685	347.655	358.657		17.7754	25.755	18.428	17.5734	18.103	19.527	0.767692
0.501	350.422	0.501	351.001	0.501	363.776	0.501	349.074	0.501	359.543			0.5	350.002	350.593	362.731	348.128	359.1		17.8182	25.815	18.4812	17.5973	18.1254	19.5674	0.769231
0.502	350.841	0.502	351.816	0.502	364.821	0.502	349.547	0.502	359.987			0.501	350.422	351.001	363.776	349.074	359.543		17.8395	25.845	18.5345	17.6452	18.1478	19.6024	0.770769
0.503	351.261	0.503	352.224	0.503	365.867	0.503	350.02	0.503	360.873			0.502	350.841	351.816	364.821	349.547	359.987		17.8609	25.905	18.5877	17.6691	18.1701	19.6386	0.772308
0.504	351.681	0.504	353.039	0.504	366.389	0.504	350.493	0.504	361.317			0.503	351.261	352.224	365.867	350.02	360.873		17.8822	25.9351	18.641	17.693	18.2149	19.6732	0.773846
0.505	352.1	0.505	353.447	0.505	366.912	0.505	350.966	0.505	361.76			0.504	351.681	353.039	366.389	350.493	361.317		17.9036	25.9951	18.6676	17.7169	18.2373	19.7041	0.775385
0.506	352.52	0.506	353.855	0.506	367.435	0.506	351.912	0.506	362.647			0.505	352.1	353.447	366.912	350.966	361.76		17.925	26.0251	18.6942	17.7408	18.2596	19.729	0.776923
0.507	352.94	0.507	354.262	0.507	367.957	0.507	352.385	0.507	363.09			0.506	352.52	353.855	367.435	351.912	362.647		17.9463	26.0551	18.7209	17.7886	18.3044	19.7631	0.778462
0.508	353.359	0.508	354.67	0.508	369.003	0.508	352.858	0.508	363.977			0.507	352.94	354.262	367.957	352.385	363.09		17.9677	26.0851	18.7475	17.8125	18.3268	19.7879	0.78
0.509	353.779	0.509	355.485	0.509	369.525	0.509	353.331	0.509	364.42			0.508	353.359	354.67	369.003	352.858	363.977		17.9891	26.1152	18.8008	17.8364	18.3715	19.8226	0.781538
0.51	354.199	0.51	355.893	0.51	370.048	0.51	353.804	0.51	364.863			0.509	353.779	355.485	369.525	353.331	364.42		18.0104	26.1752	18.8274	17.8603	18.3939	19.8535	0.783077
0.511	354.618	0.511	356.301	0.511	370.571	0.511	354.277	0.511	365.307			0.51	354.199	355.893	370.048	353.804	364.863		18.0318	26.2052	18.854	17.8842	18.4163	19.8783	0.784615
0.512	355.458	0.512	357.116	0.512	371.616	0.512	355.223	0.512	366.193			0.511	354.618	356.301	370.571	354.277	365.307		18.0532	26.2352	18.8807	17.9082	18.4387	19.9032	0.786154
0.513	355.877	0.513	357.524	0.513	372.139	0.513	355.696	0.513	366.637			0.512	355.458	357.116	371.616	355.223	366.193		18.0959	26.2953	18.9339	17.956	18.4834	19.9529	0.787692
0.514	356.717	0.514	357.931	0.514	373.184	0.514	356.169	0.514	367.08			0.513	355.877	357.524	372.139	355.696	366.637		18.1173	26.3253	18.9605	17.9799	18.5058	19.9778	0.789231
0.515	357.136	0.515	358.747	0.515	374.229	0.515	357.115	0.515	367.967			0.514	356.717	357.931	373.184	356.169	367.08		18.16	26.3553	19.0138	18.0038	18.5282	20.0122	0.790769
0.516	357.556	0.516	359.154	0.516	374.752	0.516	357.588	0.516	368.41			0.515	357.136	358.747	374.229	357.115	367.967		18.1814	26.4153	19.0671	18.0516	18.5729	20.0577	0.792308
0.517	358.395	0.517	359.97	0.517	375.797	0.517	358.061	0.517	368.853			0.516	357.556	359.154	374.752	357.588	368.41		18.2027	26.4454	19.0937	18.0755	18.5953	20.0825	0.793846
0.518	358.815	0.518	360.377	0.518	376.32	0.518	359.007	0.518	369.297			0.517	358.395	359.97	375.797	358.061	368.853		18.2454	26.5054	19.147	18.0994	18.6177	20.123	0.795385
0.519	360.074	0.519	361.6	0.519	377.365	0.519	359.48	0.519	369.74			0.518	358.815	360.377	376.32	359.007	369.297		18.2668	26.5354	19.1736	18.1472	18.6401	20.1526	0.796923
0.52	360.913	0.52	362.416	0.52	377.888	0.52	360.426	0.52	370.183			0.519	360.074	361.6	377.365	359.48	369.74		18.3309	26.6255	19.2269	18.1712	18.6624	20.2034	0.798462
0.521	361.753	0.521	363.639	0.521	378.411	0.521	360.899	0.521	370.627			0.52	360.913	362.416	377.888	360.426	370.183		18.3736	26.6855	19.2535	18.219	18.6848	20.2433	0.8
0.522	363.012	0.522	364.454	0.522	378.933	0.522	361.372	0.522	371.513			0.521	361.753	363.639	378.411	360.899	370.627		18.4164	26.7755	19.2801	18.2429	18.7072	20.2844	0.801538
0.523	364.271	0.523	365.677	0.523	379.456	0.523	362.318	0.523	371.957			0.522	363.012	364.454	378.933	361.372	371.513		18.4805	26.8356	19.3067	18.2668	18.7519	20.3283	0.803077
0.524	365.11	0.524	366.9	0.524	380.501	0.524	362.791	0.524	372.4			0.523	364.271	365.677	379.456	362.318	371.957		18.5446	26.9256	19.3334	18.3146	18.7743	20.3785	0.804615
0.525	365.949	0.525	367.715	0.525	381.024	0.525	363.264	0.525	372.843			0.524	365.11	366.9	380.501	362.791	372.4		18.5873	27.0157	19.3866	18.3385	18.7967	20.425	0.806154
0.526	367.208	0.526	368.938	0.526	381.547	0.526	364.21	0.526	373.287			0.525	365.949	367.715	381.024	363.264	372.843		18.63	27.0757	19.4133	18.3624	18.8191	20.4601	0.807692
0.527	367.628	0.527	369.346	0.527	382.069	0.527	364.683	0.527	373.73			0.526	367.208	368.938	381.547	364.21	373.287		18.6941	27.1658	19.4399	18.4103	18.8414	20.5103	0.809231
0.528	368.467	0.528	370.161	0.528	382.592	0.528	365.156	0.528	374.617			0.527	367.628	369.346	382.069	364.683	373.73		18.7155	27.1958	19.4665	18.4342	18.8638	20.5352	0.810769
0.529	368.887	0.529	370.569	0.529	383.115	0.529	365.629	0.529	375.06			0.528	368.467	370.161	382.592	365.156	374.617		18.7582	27.2558	19.4931	18.4581	18.9086	20.5748	0.812308
0.53	369.307	0.53	370.977	0.53	384.16	0.53	366.102	0.53	375.503			0.529	368.887	370.569	383.115	365.629	375.06		18.7796	27.2858	19.5198	18.482	18.931	20.5996	0.813846
0.531	369.726	0.531	371.792	0.531	384.683	0.531	367.048	0.531	375.947			0.53	369.307	370.977	384.16	366.102	375.503		18.8009	27.3159	19.573	18.5059	18.9533	20.6298	0.815385
0.532	370.146	0.532	372.2	0.532	385.205	0.532	367.521	0.532	376.833			0.531	369.726	371.792	384.683	367.048	375.947		18.8223	27.3759	19.5997	18.5537	18.9757	20.6655	0.816923
0.533	370.985	0.533	373.015	0.533	385.728	0.533	367.994	0.533	377.277			0.532	370.146	372.2	385.205	367.521	376.833		18.8437	27.4059	19.6263	18.5776	19.0205	20.6948	0.818462
0.534	371.405	0.534	373.423	0.534	386.773	0.534	368.467	0.534	377.72			0.533	370.985	373.015	385.728	367.994	377.277		18.8864	27.4659	19.6529	18.6015	19.0428	20.7299	0.82
0.535	371.825	0.535	373.83	0.535	387.296	0.535	368.94	0.535	378.163			0.534	371.405	373.423	386.773	368.467	377.72		18.9078	27.496	19.7062	18.6254	19.0652	20.7601	0.821538
0.536	372.664	0.536	374.238	0.536	387.819	0.536	369.886	0.536	378.607			0.535	371.825	373.83	387.296	368.94	378.163		18.9291	27.526	19.7328	18.6493	19.0876	20.785	0.823077
0.537	373.084	0.537	375.053	0.537	388.341	0.537	370.832	0.537	379.493			0.536	372.664	374.238	387.819	369.886	378.607		18.9718	27.556	19.7594	18.6972	19.11	20.8189	0.824615
0.538	373.503	0.538	375.461	0.538	389.387	0.538	371.305	0.538	379.937			0.537	373.084	375.053	388.341	370.832	379.493		18.9932	27.616	19.7861	18.745	19.1547	20.859	0.826154
0.539	373.923	0.539	375.869	0.539	389.909	0.539	372.251	0.539	380.38			0.538	373.503	375.461	389.387	371.305	379.937		19.0146	27.6461	19.8393	18.7689	19.1771	20.8892	0.827692
0.54	374.343	0.54	376.684	0.54	390.432	0.54	373.197	0.54	381.267			0.539	373.923	375.869	389.909	372.251	380.38		19.0359	27.6761	19.866	18.8167	19.1995	20.9188	0.829231
0.541	375.182	0.541	377.092	0.541	390.955	0.541	373.67	0.541	381.71			0.54	374.343	376.684	390.432	373.197	381.267		19.0573	27.7361	19.8926	18.8645	19.2442	20.959	0.830769
0.542	375.602	0.542	377.499	0.542	392	0.542	374.616	0.542	382.153			0.541	375.182	377.092	390.955	373.67	381.71		19.1	27.7661	19.9192	18.8884	19.2666	20.9881	0.832308
0.543	376.021	0.543	378.315	0.543	392.523	0.543	375.562	0.543	383.483			0.542	375.602	377.499	392	374.616	382.153		19.1214	27.7961	19.9725	18.9363	19.289	21.0231	0.833846
0.544	376.861	0.544	378.722	0.544	393.045	0.544	376.035	0.544	384.813			0.543	376.021	378.315	392.523	375.562	383.483		19.1428	27.8562	19.9991	18.9841	19.3561	21.0677	0.835385
0.545	377.28	0.545	379.538	0.545	393.568	0.545	376.508	0.545	386.143			0.544	376.861	378.722	393.045	376.035	384.813		19.1855	27.8862	20.0257	19.008	19.4232	21.1057	0.836923
0.546	378.12	0.546	379.945	0.546	394.091	0.546	376.981	0.546	387.473			0.545	377.28	379.538	393.568	376.508	386.143		19.2069	27.9462	20.0524	19.0319	19.4904	21.1455	0.838462
0.547	378.539	0.547	380.761	0.547	394.613	0.547	377.454	0.547	388.803			0.546	378.12	379.945	394.091	376.981	387.473		19.2496	27.9762	20.079	19.0558	19.5575	21.1836	0.84
0.548	378.959	0.548	381.168	0.548	395.136	0.548	378.4	0.548	390.133			0.547	378.539	380.761	394.613	377.454	388.803		19.271	28.0363	20.1056	19.0797	19.6246	21.2234	0.841538
0.549	379.798	0.549	381.984	0.549	395.659	0.549	378.873	0.549	391.463			0.548	378.959	381.168	395.136	378.4	390.133		19.2923	28.0663	20.1323	19.1275	19.6918	21.262	0.843077
0.55	380.218	0.55	382.391	0.55	396.181	0.55	379.346	0.55	392.793			0.549	379.798	381.984	395.659	378.873	391.463		19.335	28.1263	20.1589	19.1514	19.7589	21.3061	0.844615
0.551	381.057	0.551	383.207	0.551	396.704	0.551	379.819	0.551	393.237			0.55	380.218	382.391	396.181	379.346	392.793		19.3564	28.1563	20.1855	19.1754	19.826	21.3399	0.846154
0.552	381.477	0.552	383.614	0.552	397.227	0.552	380.765	0.552	393.68			0.551	381.057	383.207	396.704	379.819	393.237		19.3991	28.2164	20.2122	19.1993	19.8484	21.3751	0.847692
0.553	382.316	0.553	384.022	0.553	397.749	0.553	382.184	0.553	394.123			0.552	381.477	383.614	397.227	380.765	393.68		19.4205	28.2464	20.2388	19.2471	19.8708	21.4047	0.849231
0.554	382.736	0.554	384.43	0.554	398.272	0.554	383.13	0.554	394.567			0.553	382.316	384.022	397.749	382.184	394.123		19.4632	28.2764	20.2654	19.3188	19.8932	21.4434	0.850769
0.555	383.156	0.555	384.837	0.555	398.795	0.555	384.076	0.555	395.453			0.554	382.736	384.43	398.272	383.13	394.567		19.4846	28.3064	20.292	19.3666	19.9155	21.473	0.852308
0.556	383.995	0.556	385.653	0.556	399.317	0.556	385.022	0.556	395.897			0.555	383.156	384.837	398.795	384.076	395.453		19.506	28.3364	20.3187	19.4144	19.9603	21.5072	0.853846
0.557	384.415	0.557	386.06	0.557	399.317	0.557	385.968	0.557	396.34			0.556	383.995	385.653	399.317	385.022	395.897		19.5487	28.3965	20.3453	19.4623	19.9827	21.5471	0.855385
0.558	385.254	0.558	386.468	0.558	399.84	0.558	387.387	0.558	396.783			0.557	384.415	386.06	399.317	385.968	396.34		19.5701	28.4265	20.3453	19.5101	20.005	21.5714	0.856923
0.559	385.674	0.559	386.876	0.559	400.363	0.559	388.333	0.559	397.227			0.558	385.254	386.468	399.84	387.387	396.783		19.6128	28.4565	20.3719	19.5818	20.0274	21.6101	0.858462
0.56	386.513	0.56	387.283	0.56	400.885	0.56	388.806	0.56	398.113			0.559	385.674	386.876	400.363	388.333	397.227		19.6341	28.4865	20.3986	19.6296	20.0498	21.6397	0.86
0.561	387.352	0.561	388.099	0.561	401.408	0.561	389.279	0.561	398.557			0.56	386.513	387.283	400.885	388.806	398.113		19.6769	28.5166	20.4252	19.6535	20.0946	21.6733	0.861538
0.562	388.192	0.562	388.506	0.562	401.931	0.562	389.752	0.562	399.443			0.561	387.352	388.099	401.408	389.279	398.557		19.7196	28.5766	20.4518	19.6775	20.1169	21.7085	0.863077
0.563	388.611	0.563	388.914	0.563	402.453	0.563	390.225	0.563	399.887			0.562	388.192	388.506	401.931	389.752	399.443		19.7623	28.6066	20.4785	19.7014	20.1617	21.7421	0.864615
0.564	389.451	0.564	389.322	0.564	402.976	0.564	390.698	0.564	400.773			0.563	388.611	388.914	402.453	390.225	399.887		19.7837	28.6366	20.5051	19.7253	20.1841	21.767	0.866154
0.565	390.29	0.565	389.729	0.565	403.499	0.565	391.171	0.565	401.217			0.564	389.451	389.322	402.976	390.698	400.773		19.8264	28.6666	20.5317	19.7492	20.2288	21.8006	0.867692
0.566	391.129	0.566	390.545	0.566	404.544	0.566	391.644	0.566	402.103			0.565	390.29	389.729	403.499	391.171	401.217		19.8692	28.6967	20.5583	19.7731	20.2512	21.8297	0.869231
0.567	391.969	0.567	390.952	0.567	405.067	0.567	392.117	0.567	402.547			0.566	391.129	390.545	404.544	391.644	402.103		19.9119	28.7567	20.6116	19.797	20.296	21.8746	0.870769
0.568	392.388	0.568	391.36	0.568	405.589	0.568	392.59	0.568	403.433			0.567	391.969	390.952	405.067	392.117	402.547		19.9546	28.7867	20.6382	19.8209	20.3183	21.9038	0.872308
0.569	392.808	0.569	391.768	0.569	406.112	0.569	393.063	0.569	403.877			0.568	392.388	391.36	405.589	392.59	403.433		19.976	28.8167	20.6649	19.8448	20.3631	21.9331	0.873846
0.57	393.647	0.57	392.175	0.57	406.635	0.57	393.536	0.57	404.763			0.569	392.808	391.768	406.112	393.063	403.877		19.9974	28.8467	20.6915	19.8687	20.3855	21.958	0.875385
0.571	394.067	0.571	392.583	0.571	407.157	0.571	394.009	0.571	405.207			0.57	393.647	392.175	406.635	393.536	404.763		20.0401	28.8768	20.7181	19.8926	20.4302	21.9916	0.876923
0.572	394.487	0.572	392.991	0.572	407.68	0.572	394.482	0.572	406.093			0.571	394.067	392.583	407.157	394.009	405.207		20.0614	28.9068	20.7448	19.9165	20.4526	22.0164	0.878462
0.573	395.326	0.573	393.398	0.573	408.725	0.573	395.428	0.573	406.537			0.572	394.487	392.991	407.68	394.482	406.093		20.0828	28.9368	20.7714	19.9405	20.4973	22.0458	0.88
0.574	395.746	0.574	393.806	0.574	409.248	0.574	395.901	0.574	407.423			0.573	395.326	393.398	408.725	395.428	406.537		20.1255	28.9668	20.8246	19.9883	20.5197	22.085	0.881538
0.575	396.165	0.575	394.214	0.575	409.771	0.575	396.374	0.575	407.867			0.574	395.746	393.806	409.248	395.901	407.423		20.1469	28.9968	20.8513	20.0122	20.5645	22.1143	0.883077
0.576	396.585	0.576	394.621	0.576	410.293	0.576	396.847	0.576	408.31			0.575	396.165	394.214	409.771	396.374	407.867		20.1683	29.0269	20.8779	20.0361	20.5869	22.1392	0.884615
0.577	397.005	0.577	395.029	0.577	410.816	0.577	397.32	0.577	408.753			0.576	396.585	394.621	410.293	396.847	408.31		20.1896	29.0569	20.9045	20.06	20.6092	22.1641	0.886154
0.578	397.424	0.578	395.844	0.578	411.861	0.578	397.793	0.578	409.197			0.577	397.005	395.029	410.816	397.32	408.753		20.211	29.0869	20.9312	20.0839	20.6316	22.1889	0.887692
0.579	397.844	0.579	396.252	0.579	412.907	0.579	398.266	0.579	409.64			0.578	397.424	395.844	411.861	397.793	409.197		20.2324	29.1469	20.9844	20.1078	20.654	22.2251	0.889231
0.58	398.264	0.58	397.067	0.58	413.952	0.58	399.212	0.58	410.527			0.579	397.844	396.252	412.907	398.266	409.64		20.2537	29.1769	21.0377	20.1317	20.6764	22.2553	0.890769
0.581	398.683	0.581	397.475	0.581	414.997	0.581	399.685	0.581	410.97			0.58	398.264	397.067	413.952	399.212	410.527		20.2751	29.237	21.0909	20.1795	20.7211	22.3007	0.892308
0.582	399.103	0.582	398.29	0.582	416.043	0.582	400.158	0.582	411.413			0.581	398.683	397.475	414.997	399.685	410.97		20.2965	29.267	21.1442	20.2035	20.7435	22.3309	0.893846
0.583	399.523	0.583	398.698	0.583	417.088	0.583	400.631	0.583	411.857			0.582	399.103	398.29	416.043	400.158	411.413		20.3178	29.327	21.1975	20.2274	20.7659	22.3671	0.895385
0.584	399.942	0.584	399.513	0.584	418.133	0.584	401.104	0.584	412.3			0.583	399.523	398.698	417.088	400.631	411.857		20.3392	29.357	21.2507	20.2513	20.7882	22.3973	0.896923
0.585	400.362	0.585	399.921	0.585	419.179	0.585	401.577	0.585	412.743			0.584	399.942	399.513	418.133	401.104	412.3		20.3606	29.4171	21.304	20.2752	20.8106	22.4335	0.898462
0.586	401.201	0.586	400.329	0.586	419.701	0.586	402.05	0.586	413.187			0.585	400.362	399.921	419.179	401.577	412.743		20.3819	29.4471	21.3572	20.2991	20.833	22.4637	0.9
0.587	401.621	0.587	401.144	0.587	420.224	0.587	402.523	0.587	413.63			0.586	401.201	400.329	419.701	402.05	413.187		20.4246	29.4771	21.3839	20.323	20.8554	22.4928	0.901538
0.588	402.041	0.588	401.552	0.588	420.747	0.588	402.996	0.588	414.517			0.587	401.621	401.144	420.224	402.523	413.63		20.446	29.5371	21.4105	20.3469	20.8778	22.5237	0.903077
0.589	402.46	0.589	402.367	0.589	421.269	0.589	403.469	0.589	414.96			0.588	402.041	401.552	420.747	402.996	414.517		20.4674	29.5672	21.4371	20.3708	20.9225	22.553	0.904615
0.59	402.88	0.59	402.775	0.59	421.792	0.59	403.942	0.59	415.403			0.589	402.46	402.367	421.269	403.469	414.96		20.4887	29.6272	21.4638	20.3947	20.9449	22.5839	0.906154
0.591	403.719	0.591	403.59	0.591	422.315	0.591	404.415	0.591	415.847			0.59	402.88	402.775	421.792	403.942	415.403		20.5101	29.6572	21.4904	20.4186	20.9673	22.6087	0.907692
0.592	404.139	0.592	403.998	0.592	422.837	0.592	404.888	0.592	416.29			0.591	403.719	403.59	422.315	404.415	415.847		20.5528	29.7173	21.517	20.4426	20.9896	22.6439	0.909231
0.593	404.559	0.593	404.405	0.593	423.36	0.593	405.361	0.593	416.733			0.592	404.139	403.998	422.837	404.888	416.29		20.5742	29.7473	21.5437	20.4665	21.012	22.6687	0.910769
0.594	404.978	0.594	404.813	0.594	423.883	0.594	405.834	0.594	417.62			0.593	404.559	404.405	423.36	405.361	416.733		20.5956	29.7773	21.5703	20.4904	21.0344	22.6936	0.912308
0.595	405.398	0.595	405.221	0.595	424.405	0.595	406.307	0.595	418.063			0.594	404.978	404.813	423.883	405.834	417.62		20.6169	29.8073	21.5969	20.5143	21.0791	22.7229	0.913846
0.596	405.818	0.596	405.628	0.596	424.928	0.596	406.78	0.596	418.507			0.595	405.398	405.221	424.405	406.307	418.063		20.6383	29.8373	21.6235	20.5382	21.1015	22.7478	0.915385
0.597	406.237	0.597	406.036	0.597	425.451	0.597	407.726	0.597	418.95			0.596	405.818	405.628	424.928	406.78	418.507		20.6597	29.8673	21.6502	20.5621	21.1239	22.7726	0.916923
0.598	406.657	0.598	406.444	0.598	426.496	0.598	408.199	0.598	419.393			0.597	406.237	406.036	425.451	407.726	418.95		20.681	29.8974	21.6768	20.6099	21.1463	22.8023	0.918462
0.599	407.077	0.599	406.851	0.599	427.019	0.599	408.672	0.599	420.28			0.598	406.657	406.444	426.496	408.199	419.393		20.7024	29.9274	21.7301	20.6338	21.1687	22.8325	0.92
0.6	407.496	0.6	407.259	0.6	427.541	0.6	409.145	0.6	420.723			0.599	407.077	406.851	427.019	408.672	420.28		20.7237	29.9574	21.7567	20.6577	21.2134	22.8618	0.921538
0.601	407.916	0.601	407.667	0.601	428.064	0.601	409.618	0.601	421.167			0.6	407.496	407.259	427.541	409.145	420.723		20.7451	29.9874	21.7833	20.6816	21.2358	22.8867	0.923077
0.602	408.755			0.602	428.587	0.602	410.091	0.602	421.61			0.601	407.916	407.667	428.064	409.618	421.167		20.7665	30.0174	21.81	20.7056	21.2582	22.9115	0.924615
0.603	410.014			0.603	429.632	0.603	411.037	0.603	422.053			0.602	408.755		428.587	410.091	421.61		20.8092	0	21.8366	20.7295	21.2805	16.9312	0.926154
0.604	410.854			0.604	430.155	0.604	411.51	0.604	422.497			0.603	410.014		429.632	411.037	422.053		20.8733	0	21.8898	20.7773	21.3029	16.9687	0.927692
0.605	412.113			0.605	430.677	0.605	411.983	0.605	423.383			0.604	410.854		430.155	411.51	422.497		20.916	0	21.9165	20.8012	21.3253	16.9918	0.929231
0.606	412.952			0.606	431.723	0.606	412.929	0.606	423.827			0.605	412.113		430.677	411.983	423.383		20.9801	0	21.9431	20.8251	21.37	17.0237	0.930769
0.607	413.791			0.607	432.768	0.607	413.402	0.607	424.27			0.606	412.952		431.723	412.929	423.827		21.0229	0	21.9964	20.8729	21.3924	17.0569	0.932308
0.608	415.05			0.608	433.291	0.608	413.875	0.608	424.713			0.607	413.791		432.768	413.402	424.27		21.0656	0	22.0496	20.8968	21.4148	17.0854	0.933846
0.609	415.89			0.609	433.813	0.609	414.821	0.609	425.157			0.608	415.05		433.291	413.875	424.713		21.1297	0	22.0763	20.9207	21.4372	17.1128	0.935385
0.61	416.309			0.61	434.859	0.61	415.294	0.61	425.6			0.609	415.89		433.813	414.821	425.157		21.1724	0	22.1029	20.9686	21.4596	17.1407	0.936923
0.611	416.729			0.611	435.381	0.611	416.24	0.611	426.043			0.61	416.309		434.859	415.294	425.6		21.1938	0	22.1561	20.9925	21.4819	17.1649	0.938462
0.612	417.149			0.612	435.904	0.612	416.713	0.612	426.487			0.611	416.729		435.381	416.24	426.043		21.2151	0	22.1828	21.0403	21.5043	17.1885	0.94
0.613	417.988			0.613	436.427	0.613	417.186	0.613	427.373			0.612	417.149		435.904	416.713	426.487		21.2365	0	22.2094	21.0642	21.5267	17.2074	0.941538
0.614	418.408			0.614	436.949	0.614	418.132	0.614	427.817			0.613	417.988		436.427	417.186	427.373		21.2792	0	22.236	21.0881	21.5714	17.235	0.943077
0.615	418.827			0.615	436.949	0.615	418.605	0.615	428.26			0.614	418.408		436.949	418.132	427.817		21.3006	0	22.2627	21.1359	21.5938	17.2586	0.944615
0.616	419.247			0.616	437.472	0.616	419.078	0.616	428.703			0.615	418.827		436.949	418.605	428.26		21.322	0	22.2627	21.1598	21.6162	17.2721	0.946154
0.617	419.667			0.617	437.995	0.617	420.024	0.617	429.147			0.616	419.247		437.472	419.078	428.703		21.3433	0	22.2893	21.1837	21.6386	17.291	0.947692
				0.618	438.517	0.618	420.497	0.618	429.59			0.617	419.667		437.995	420.024	429.147		21.3647	0	22.3159	21.2316	21.6609	17.3146	0.949231
				0.619	439.04	0.619	420.97	0.619	430.033			0.618			438.517	420.497	429.59		0	0	22.3426	21.2555	21.6833	13.0563	0.950769
				0.62	439.563	0.62	421.443	0.62	430.477			0.619			439.04	420.97	430.033		0	0	22.3692	21.2794	21.7057	13.0709	0.952308
				0.621	440.085	0.621	421.916	0.621	430.92			0.62			439.563	421.443	430.477		0	0	22.3958	21.3033	21.7281	13.0854	0.953846
				0.622	441.131	0.622	422.389	0.622	431.807			0.621			440.085	421.916	430.92		0	0	22.4224	21.3272	21.7505	13.1	0.955385
				0.623	441.653	0.623	422.862	0.623	432.25			0.622			441.131	422.389	431.807		0	0	22.4757	21.3511	21.7952	13.1244	0.956923
				0.624	442.176	0.624	423.335	0.624	432.693			0.623			441.653	422.862	432.25		0	0	22.5023	21.375	21.8176	13.139	0.958462
				0.625	443.221	0.625	423.808	0.625	433.137			0.624			442.176	423.335	432.693		0	0	22.529	21.3989	21.84	13.1536	0.96
				0.626	443.744	0.626	424.281	0.626	434.467			0.625			443.221	423.808	433.137		0	0	22.5822	21.4228	21.8623	13.1735	0.961538
				0.627	444.267	0.627	424.754	0.627	435.797			0.626			443.744	424.281	434.467		0	0	22.6089	21.4467	21.9295	13.197	0.963077
				0.628	444.789	0.628	425.227	0.628	437.127			0.627			444.267	424.754	435.797		0	0	22.6355	21.4707	21.9966	13.2205	0.964615
				0.629	445.312	0.629	425.7	0.629	438.013			0.628			444.789	425.227	437.127		0	0	22.6621	21.4946	22.0637	13.2441	0.966154
				0.63	446.357	0.63	426.646	0.63	439.343			0.629			445.312	425.7	438.013		0	0	22.6887	21.5185	22.1085	13.2631	0.967692
				0.631	446.88	0.631	427.119	0.631	440.673			0.63			446.357	426.646	439.343		0	0	22.742	21.5663	22.1756	13.2968	0.969231
				0.632	447.403	0.632	427.592	0.632	442.003			0.631			446.88	427.119	440.673		0	0	22.7686	21.5902	22.2428	13.3203	0.970769
				0.633	448.448	0.633	428.065	0.633	443.333			0.632			447.403	427.592	442.003		0	0	22.7953	21.6141	22.3099	13.3439	0.972308
				0.634	448.971	0.634	428.538					0.633			448.448	428.065	443.333		0	0	22.8485	21.638	22.377	13.3727	0.973846
				0.635	449.493	0.635	429.484					0.634			448.971	428.538			0	0	22.8752	21.6619	0	8.90742	0.975385
				0.636	450.016	0.636	430.903					0.635			449.493	429.484			0	0	22.9018	21.7098	0	8.92231	0.976923
				0.637	450.539	0.637	431.849					0.636			450.016	430.903			0	0	22.9284	21.7815	0	8.94198	0.978462
				0.638	451.061	0.638	433.268					0.637			450.539	431.849			0	0	22.955	21.8293	0	8.95687	0.98
				0.639	451.584	0.639	434.214					0.638			451.061	433.268			0	0	22.9817	21.901	0	8.97654	0.981538
				0.64	452.107	0.64	435.633					0.639			451.584	434.214			0	0	23.0083	21.9488	0	8.99143	0.983077
				0.641	452.629	0.641	436.579					0.64			452.107	435.633			0	0	23.0349	22.0206	0	9.0111	0.984615
				0.642	453.152	0.642	437.998					0.641			452.629	436.579			0	0	23.0616	22.0684	0	9.02599	0.986154
				0.643	453.675	0.643	438.944					0.642			453.152	437.998			0	0	23.0882	22.1401	0	9.04566	0.987692
				0.644	454.197	0.644	439.417					0.643			453.675	438.944			0	0	23.1148	22.1879	0	9.06055	0.989231
				0.645	454.72	0.645	439.89					0.644			454.197	439.417			0	0	23.1415	22.2118	0	9.07066	0.990769
				0.646	455.243	0.646	440.363					0.645			454.72	439.89			0	0	23.1681	22.2358	0	9.08077	0.992308
				0.647	455.765	0.647	440.836					0.646			455.243	440.363			0	0	23.1947	22.2597	0	9.09088	0.993846
				0.648	456.288	0.648	441.782					0.647			455.765	440.836			0	0	23.2213	22.2836	0	9.10098	0.995385
				0.649	456.811	0.649	442.255					0.648			456.288	441.782			0	0	23.248	22.3314	0	9.11587	0.996923
				0.65	457.333	0.65	442.728					0.649			456.811	442.255			0	0	23.2746	22.3553	0	9.12598	0.998462
				0.651	457.856	0.651	443.201					0.65			457.333	442.728			0	0	23.3012	22.3792	0	9.13609	1
				0.652	458.379	0.652	443.674					0.651			457.856	443.201			0	0	23.3279	22.4031	0	9.1462	1.00154
				0.653	458.901	0.653	444.147					0.652			458.379	443.674			0	0	23.3545	22.427	0	9.15631	1.00308
				0.654	459.424	0.654	444.62					0.653			458.901	444.147			0	0	23.3811	22.4509	0	9.16641	1.00462
				0.655	459.947	0.655	445.093					0.654			459.424	444.62			0	0	23.4078	22.4749	0	9.17652	1.00615
				0.656	460.469	0.656	445.566					0.655			459.947	445.093			0	0	23.4344	22.4988	0	9.18663	1.00769
				0.657	460.992	0.657	446.039					0.656			460.469	445.566			0	0	23.461	22.5227	0	9.19674	1.00923
				0.658	461.515	0.658	446.512					0.657			460.992	446.039			0	0	23.4876	22.5466	0	9.20684	1.01077
				0.659	462.037	0.659	446.985					0.658			461.515	446.512			0	0	23.5143	22.5705	0	9.21695	1.01231
				0.66	462.56	0.66	447.458					0.659			462.037	446.985			0	0	23.5409	22.5944	0	9.22706	1.01385
				0.661	463.605	0.661	447.931					0.66			462.56	447.458			0	0	23.5675	22.6183	0	9.23717	1.01538
				0.662	464.651	0.662	448.404					0.661			463.605	447.931			0	0	23.6208	22.6422	0	9.2526	1.01692
				0.663	465.696	0.663	449.35					0.662			464.651	448.404			0	0	23.6741	22.6661	0	9.26804	1.01846
				0.664	466.741	0.664	449.823					0.663			465.696	449.35			0	0	23.7273	22.7139	0	9.28825	1.02
				0.665	467.787	0.665	450.296					0.664			466.741	449.823			0	0	23.7806	22.7379	0	9.30369	1.02154
				0.666	468.832	0.666	450.769					0.665			467.787	450.296			0	0	23.8338	22.7618	0	9.31912	1.02308
				0.667	469.877	0.667	451.242					0.666			468.832	450.769			0	0	23.8871	22.7857	0	9.33455	1.02462
				0.668	470.923	0.668	451.715					0.667			469.877	451.242			0	0	23.9404	22.8096	0	9.34999	1.02615
				0.669	471.445	0.669	452.188					0.668			470.923	451.715			0	0	23.9936	22.8335	0	9.36542	1.02769
				0.67	471.968	0.67	452.661					0.669			471.445	452.188			0	0	24.0202	22.8574	0	9.37553	1.02923
				0.671	472.491	0.671	453.134					0.67			471.968	452.661			0	0	24.0469	22.8813	0	9.38564	1.03077
				0.672	473.013	0.672	454.08					0.671			472.491	453.134			0	0	24.0735	22.9052	0	9.39575	1.03231
				0.673	473.013	0.673	454.553					0.672			473.013	454.08			0	0	24.1001	22.953	0	9.41064	1.03385
				0.674	473.536	0.674	455.026					0.673			473.013	454.553			0	0	24.1001	22.977	0	9.41542	1.03538
				0.675	474.059	0.675	455.499					0.674			473.536	455.026			0	0	24.1268	23.0009	0	9.42552	1.03692
				0.676	474.581	0.676	455.972					0.675			474.059	455.499			0	0	24.1534	23.0248	0	9.43563	1.03846
				0.677	475.104	0.677	456.445					0.676			474.581	455.972			0	0	24.18	23.0487	0	9.44574	1.04
				0.678	475.627	0.678	456.918					0.677			475.104	456.445			0	0	24.2067	23.0726	0	9.45585	1.04154
				0.679	476.149	0.679	457.391					0.678			475.627	456.918			0	0	24.2333	23.0965	0	9.46596	1.04308
				0.68	476.672	0.68	457.391					0.679			476.149	457.391			0	0	24.2599	23.1204	0	9.47606	1.04462
				0.681	476.672	0.681	457.864					0.68			476.672	457.391			0	0	24.2865	23.1204	0	9.48139	1.04615
				0.682	477.195	0.682	458.337					0.681			476.672	457.864			0	0	24.2865	23.1443	0	9.48617	1.04769
				0.683	477.717	0.683	458.81					0.682			477.195	458.337			0	0	24.3132	23.1682	0	9.49628	1.04923
				0.684	478.24	0.684	459.283					0.683			477.717	458.81			0	0	24.3398	23.1921	0	9.50639	1.05077
				0.685	478.763	0.685	459.756					0.684			478.24	459.283			0	0	24.3664	23.216	0	9.5165	1.05231
				0.686	479.285	0.686	460.229					0.685			478.763	459.756			0	0	24.3931	23.24	0	9.5266	1.05385
				0.687	479.808	0.687	460.702					0.686			479.285	460.229			0	0	24.4197	23.2639	0	9.53671	1.05538
				0.688	480.331	0.688	461.648					0.687			479.808	460.702			0	0	24.4463	23.2878	0	9.54682	1.05692
				0.689	480.853	0.689	462.121					0.688			480.331	461.648			0	0	24.473	23.3356	0	9.56171	1.05846
				0.69	481.376	0.69	462.594					0.689			480.853	462.121			0	0	24.4996	23.3595	0	9.57182	1.06
				0.691	481.899	0.691	463.067					0.69			481.376	462.594			0	0	24.5262	23.3834	0	9.58192	1.06154
				0.692	482.421	0.692	463.54					0.691			481.899	463.067			0	0	24.5528	23.4073	0	9.59203	1.06308
				0.693	482.944	0.693	464.013					0.692			482.421	463.54			0	0	24.5795	23.4312	0	9.60214	1.06462
				0.694	483.467	0.694	464.486					0.693			482.944	464.013			0	0	24.6061	23.4551	0	9.61225	1.06615
				0.695	483.989	0.695	465.432					0.694			483.467	464.486			0	0	24.6327	23.479	0	9.62236	1.06769
				0.696	484.512	0.696	465.905					0.695			483.989	465.432			0	0	24.6594	23.5269	0	9.63725	1.06923
				0.697	485.035	0.697	466.378					0.696			484.512	465.905			0	0	24.686	23.5508	0	9.64735	1.07077
				0.698	485.035	0.698	466.851					0.697			485.035	466.378			0	0	24.7126	23.5747	0	9.65746	1.07231
				0.699	485.557	0.699	467.324					0.698			485.035	466.851			0	0	24.7126	23.5986	0	9.66224	1.07385
				0.7	486.08	0.7	467.797					0.699			485.557	467.324			0	0	24.7393	23.6225	0	9.67235	1.07538
				0.701	486.603	0.701	468.743					0.7			486.08	467.797			0	0	24.7659	23.6464	0	9.68246	1.07692
				0.702	487.125	0.702	469.216					0.701			486.603	468.743			0	0	24.7925	23.6942	0	9.69735	1.07846
				0.703	488.171	0.703	469.689					0.702			487.125	469.216			0	0	24.8191	23.7181	0	9.70746	1.08
				0.704	488.693	0.704	470.162					0.703			488.171	469.689			0	0	24.8724	23.7421	0	9.72289	1.08154
				0.705	489.216	0.705	470.635					0.704			488.693	470.162			0	0	24.899	23.766	0	9.733	1.08308
				0.706	490.261	0.706	471.108					0.705			489.216	470.635			0	0	24.9257	23.7899	0	9.74311	1.08462
				0.707	491.307	0.707	472.054					0.706			490.261	471.108			0	0	24.9789	23.8138	0	9.75854	1.08615
				0.708	491.829	0.708	472.527					0.707			491.307	472.054			0	0	25.0322	23.8616	0	9.77876	1.08769
				0.709	492.352	0.709	473					0.708			491.829	472.527			0	0	25.0588	23.8855	0	9.78886	1.08923
				0.71	493.397							0.709			492.352	473			0	0	25.0854	23.9094	0	9.79897	1.09077
				0.711	493.92							0.71			493.397				0	0	25.1387	0	0	5.02774	1.09231
				0.712	494.443							0.711			493.92				0	0	25.1653	0	0	5.03307	1.09385
				0.713	495.488							0.712			494.443				0	0	25.192	0	0	5.03839	1.09538
				0.714	496.011							0.713			495.488				0	0	25.2452	0	0	5.04904	1.09692
				0.715	496.533							0.714			496.011				0	0	25.2719	0	0	5.05437	1.09846
				0.716	497.056							0.715			496.533				0	0	25.2985	0	0	5.0597	1.1
				0.717	497.579							0.716			497.056				0	0	25.3251	0	0	5.06502	1.10154
				0.718	498.624							0.717			497.579				0	0	25.3517	0	0	5.07035	1.10308
				0.719	499.147							0.718			498.624				0	0	25.405	0	0	5.081	1.10462
				0.72	499.669							0.719			499.147				0	0	25.4316	0	0	5.08633	1.10615
				0.721	500.192							0.72			499.669				0	0	25.4583	0	0	5.09165	1.10769
				0.722	500.715							0.721			500.192				0	0	25.4849	0	0	5.09698	1.10923
				0.723	501.237							0.722			500.715				0	0	25.5115	0	0	5.1023	1.11077
				0.724	502.283							0.723			501.237				0	0	25.5382	0	0	5.10763	1.11231
				0.725	502.805							0.724			502.283				0	0	25.5914	0	0	5.11828	1.11385
				0.726	503.328							0.725			502.805				0	0	25.618	0	0	5.12361	1.11538
				0.727	503.851							0.726			503.328				0	0	25.6447	0	0	5.12893	1.11692
				0.728	504.373							0.727			503.851				0	0	25.6713	0	0	5.13426	1.11846
				0.729	504.896							0.728			504.373				0	0	25.6979	0	0	5.13959	1.12
				0.73	505.419							0.729			504.896				0	0	25.7246	0	0	5.14491	1.12154
				0.731	505.419							0.73			505.419				0	0	25.7512	0	0	5.15024	1.12308
				0.732	505.941							0.731			505.419				0	0	25.7512	0	0	5.15024	1.12462
				0.733	506.464							0.732			505.941				0	0	25.7778	0	0	5.15557	1.12615
				0.734	506.987							0.733			506.464				0	0	25.8045	0	0	5.16089	1.12769
				0.735	507.509							0.734			506.987				0	0	25.8311	0	0	5.16622	1.12923
				0.736	508.032							0.735			507.509				0	0	25.8577	0	0	5.17154	1.13077
				0.737	508.555							0.736			508.032				0	0	25.8843	0	0	5.17687	1.13231
				0.738	509.077							0.737			508.555				0	0	25.911	0	0	5.18219	1.13385
				0.739	509.077							0.738			509.077				0	0	25.9376	0	0	5.18752	1.13538
				0.74	509.6							0.739			509.077				0	0	25.9376	0	0	5.18752	1.13692
				0.741	510.123							0.74			509.6				0	0	25.9642	0	0	5.19285	1.13846
				0.742	510.645							0.741			510.123				0	0	25.9909	0	0	5.19817	1.14
				0.743	511.168							0.742			510.645				0	0	26.0175	0	0	5.2035	1.14154
				0.744	512.213							0.743			511.168				0	0	26.0441	0	0	5.20882	1.14308
				0.745	513.259							0.744			512.213				0	0	26.0974	0	0	5.21948	1.14462
				0.746	514.304							0.745			513.259				0	0	26.1506	0	0	5.23013	1.14615
				0.747	515.349							0.746			514.304				0	0	26.2039	0	0	5.24078	1.14769
				0.748	515.872							0.747			515.349				0	0	26.2572	0	0	5.25143	1.14923
				0.749	516.917							0.748			515.872				0	0	26.2838	0	0	5.25676	1.15077
				0.75	517.963							0.749			516.917				0	0	26.3371	0	0	5.26741	1.15231
				0.751	519.008							0.75			517.963				0	0	26.3903	0	0	5.27806	1.15385
				0.752	519.531							0.751			519.008				0	0	26.4436	0	0	5.28871	1.15538
				0.753	520.053							0.752			519.531				0	0	26.4702	0	0	5.29404	1.15692
				0.754	520.053							0.753			520.053				0	0	26.4968	0	0	5.29937	1.15846
				0.755	520.576							0.754			520.053				0	0	26.4968	0	0	5.29937	1.16
				0.756	521.099							0.755			520.576				0	0	26.5235	0	0	5.30469	1.16154
				0.757	521.621							0.756			521.099				0	0	26.5501	0	0	5.31002	1.16308
				0.758	521.621							0.757			521.621				0	0	26.5767	0	0	5.31535	1.16462
				0.759	522.144							0.758			521.621				0	0	26.5767	0	0	5.31535	1.16615
				0.76	522.667							0.759			522.144				0	0	26.6034	0	0	5.32067	1.16769
												0.76			522.667				0	0	26.63	0	0	5.326	1.16923

## Sheet: Stress-strain-compresion-transv
Results for:	PLA		Results for:	PLA		Results for:	PLA		Results for:	PLA		Results for:	PLA
Curves for Specimen No:	1		Curves for Specimen No:	2		Curves for Specimen No:	3		Curves for Specimen No:	4		Curves for Specimen No:	5			AREA	40.3225
Curve No:	1		Curve No:	1		Curve No:	1		Curve No:	1		Curve No:	1
Thick, 6.35mm - Width, 6.35mm - Height, 12.7mm			Thick, 6.35mm - Width, 6.35mm - Height, 12.7mm			Thick, 6.35mm - Width, 6.35mm - Height, 12.7mm			Thick, 6.35mm - Width, 6.35mm - Height, 12.7mm			Thick, 6.35mm - Width, 6.35mm - Height, 12.7mm
CrossHead mm	Loadcell N		CrossHead mm	Loadcell N		CrossHead mm	Loadcell N		CrossHead mm	Loadcell N		CrossHead mm	Loadcell N
														X		X	PLA1	PLA2	PLA3	PLA4	PLA5	PLA AVERAGE
0.01	20		0.01	20		0.01	20		0.01	10		0.01	10	0.01		0.0787402	0.496001	0.496001	0.496001	0.248	0.248	0.396801
0.02	20		0.02	20		0.02	30		0.02	20		0.02	20	0.02		0.15748	0.496001	0.496001	0.744001	0.496001	0.496001	0.545601
0.03	30		0.03	30		0.03	40		0.03	20		0.03	20	0.03		0.23622	0.744001	0.744001	0.992002	0.496001	0.496001	0.694401
0.04	40		0.04	40		0.04	60		0.04	30		0.04	20	0.04		0.314961	0.992002	0.992002	1.488	0.744001	0.496001	0.942402
0.05	50		0.05	50		0.05	70		0.05	40		0.05	30	0.05		0.393701	1.24	1.24	1.736	0.992002	0.744001	1.1904
0.06	70		0.06	60		0.06	90		0.06	60		0.06	40	0.06		0.472441	1.736	1.488	2.232	1.488	0.992002	1.5872
0.07	80		0.07	70		0.07	110		0.07	80		0.07	40	0.07		0.551181	1.984	1.736	2.72801	1.984	0.992002	1.8848
0.08	110		0.08	90		0.08	140		0.08	110		0.08	50	0.08		0.629921	2.72801	2.232	3.47201	2.72801	1.24	2.48
0.09	130		0.09	100		0.09	160		0.09	130		0.09	60	0.09		0.708661	3.22401	2.48	3.96801	3.22401	1.488	2.87681
0.1	150		0.1	120		0.1	190		0.1	170		0.1	80	0.1		0.787402	3.72001	2.97601	4.71201	4.21601	1.984	3.52161
0.11	180		0.11	140		0.11	210		0.11	200		0.11	100	0.11		0.866142	4.46401	3.47201	5.20801	4.96001	2.48	4.11681
0.12	210		0.12	160		0.12	250		0.12	230		0.12	120	0.12		0.944882	5.20801	3.96801	6.20001	5.70401	2.97601	4.81121
0.13	230		0.13	180		0.13	280		0.13	260		0.13	140	0.13		1.02362	5.70401	4.46401	6.94401	6.44801	3.47201	5.40641
0.14	270		0.14	200		0.14	320		0.14	310		0.14	160	0.14		1.10236	6.69601	4.96001	7.93602	7.68802	3.96801	6.24961
0.15	300		0.15	220		0.15	350		0.15	340		0.15	190	0.15		1.1811	7.44001	5.45601	8.68002	8.43202	4.71201	6.94401
0.16	340		0.16	250		0.16	400		0.16	390		0.16	220	0.16		1.25984	8.43202	6.20001	9.92002	9.67202	5.45601	7.93602
0.17	370		0.17	280		0.17	440		0.17	430		0.17	250	0.17		1.33858	9.17602	6.94401	10.912	10.664	6.20001	8.77922
0.18	420		0.18	310		0.18	490		0.18	480		0.18	280	0.18		1.41732	10.416	7.68802	12.152	11.904	6.94401	9.82082
0.19	460		0.19	350		0.19	540		0.19	520		0.19	320	0.19		1.49606	11.408	8.68002	13.392	12.896	7.93602	10.8624
0.2	500		0.2	390		0.2	590		0.2	580		0.2	360	0.2		1.5748	12.4	9.67202	14.632	14.384	8.92802	12.0032
0.21	540		0.21	420		0.21	630		0.21	620		0.21	400	0.21		1.65354	13.392	10.416	15.624	15.376	9.92002	12.9456
0.22	600		0.22	470		0.22	690		0.22	680		0.22	450	0.22		1.73228	14.88	11.656	17.112	16.864	11.16	14.3344
0.23	640		0.23	510		0.23	730		0.23	720		0.23	490	0.23		1.81102	15.872	12.648	18.104	17.856	12.152	15.3264
0.24	690		0.24	560		0.24	790		0.24	780		0.24	550	0.24		1.88976	17.112	13.888	19.592	19.344	13.64	16.7152
0.25	740		0.25	600		0.25	830		0.25	820		0.25	590	0.25		1.9685	18.352	14.88	20.584	20.336	14.632	17.7568
0.26	790		0.26	650		0.26	890		0.26	880		0.26	650	0.26		2.04724	19.592	16.12	22.072	21.824	16.12	19.1456
0.27	840		0.27	690		0.27	940		0.27	930		0.27	700	0.27		2.12598	20.832	17.112	23.312	23.064	17.36	20.336
0.28	890		0.28	750		0.28	990		0.28	990		0.28	750	0.28		2.20472	22.072	18.6	24.552	24.552	18.6	21.6752
0.29	940		0.29	800		0.29	1040		0.29	1030		0.29	800	0.29		2.28346	23.312	19.84	25.7921	25.5441	19.84	22.8656
0.3	1000		0.3	850		0.3	1100		0.3	1090		0.3	860	0.3		2.3622	24.8	21.08	27.2801	27.0321	21.328	24.304
0.31	1040		0.31	890		0.31	1140		0.31	1140		0.31	910	0.31		2.44094	25.7921	22.072	28.2721	28.2721	22.568	25.3953
0.32	1100		0.32	950		0.32	1200		0.32	1200		0.32	960	0.32		2.51969	27.2801	23.56	29.7601	29.7601	23.808	26.8337
0.33	1150		0.33	1000		0.33	1250		0.33	1240		0.33	1010	0.33		2.59843	28.5201	24.8	31.0001	30.7521	25.0481	28.0241
0.34	1200		0.34	1060		0.34	1310		0.34	1300		0.34	1070	0.34		2.67717	29.7601	26.2881	32.4881	32.2401	26.5361	29.4625
0.35	1250		0.35	1100		0.35	1350		0.35	1350		0.35	1120	0.35		2.75591	31.0001	27.2801	33.4801	33.4801	27.7761	30.6033
0.36	1310		0.36	1160		0.36	1410		0.36	1410		0.36	1180	0.36		2.83465	32.4881	28.7681	34.9681	34.9681	29.2641	32.0913
0.37	1360		0.37	1210		0.37	1460		0.37	1460		0.37	1230	0.37		2.91339	33.7281	30.0081	36.2081	36.2081	30.5041	33.3313
0.38	1420		0.38	1260		0.38	1510		0.38	1510		0.38	1290	0.38		2.99213	35.2161	31.2481	37.4481	37.4481	31.9921	34.6705
0.39	1460		0.39	1310		0.39	1560		0.39	1560		0.39	1340	0.39		3.07087	36.2081	32.4881	38.6881	38.6881	33.2321	35.8609
0.4	1520		0.4	1370		0.4	1620		0.4	1620		0.4	1400	0.4		3.14961	37.6961	33.9761	40.1761	40.1761	34.7201	37.3489
0.41	1570		0.41	1420		0.41	1660		0.41	1670		0.41	1440	0.41		3.22835	38.9361	35.2161	41.1681	41.4161	35.7121	38.4897
0.42	1630		0.42	1470		0.42	1720		0.42	1720		0.42	1500	0.42		3.30709	40.4241	36.4561	42.6561	42.6561	37.2001	39.8785
0.43	1680		0.43	1520		0.43	1760		0.43	1770		0.43	1550	0.43		3.38583	41.6641	37.6961	43.6481	43.8961	38.4401	41.0689
0.44	1730		0.44	1580		0.44	1820		0.44	1830		0.44	1610	0.44		3.46457	42.9041	39.1841	45.1361	45.3841	39.9281	42.5073
0.45	1780		0.45	1620		0.45	1860		0.45	1870		0.45	1660	0.45		3.54331	44.1441	40.1761	46.1281	46.3761	41.1681	43.5985
0.46	1840		0.46	1680		0.46	1920		0.46	1930		0.46	1720	0.46		3.62205	45.6321	41.6641	47.6161	47.8641	42.6561	45.0865
0.47	1880		0.47	1720		0.47	1960		0.47	1970		0.47	1770	0.47		3.70079	46.6241	42.6561	48.6081	48.8561	43.8961	46.1281
0.48	1940		0.48	1780		0.48	2020		0.48	2030		0.48	1830	0.48		3.77953	48.1121	44.1441	50.0961	50.3441	45.3841	47.6161
0.49	1980		0.49	1830		0.49	2060		0.49	2070		0.49	1870	0.49		3.85827	49.1041	45.3841	51.0881	51.3361	46.3761	48.6577
0.5	2040		0.5	1880		0.5	2110		0.5	2130		0.5	1930	0.5		3.93701	50.5921	46.6241	52.3281	52.8241	47.8641	50.0465
0.51	2080		0.51	1930		0.51	2150		0.51	2170		0.51	1980	0.51		4.01575	51.5841	47.8641	53.3201	53.8161	49.1041	51.1377
0.52	2140		0.52	1980		0.52	2200		0.52	2220		0.52	2030	0.52		4.09449	53.0721	49.1041	54.5601	55.0561	50.3441	52.4273
0.53	2180		0.53	2020		0.53	2240		0.53	2260		0.53	2080	0.53		4.17323	54.0641	50.0961	55.5521	56.0481	51.5841	53.4689
0.54	2230		0.54	2080		0.54	2280		0.54	2310		0.54	2140	0.54		4.25197	55.3041	51.5841	56.5441	57.2881	53.0721	54.7585
0.55	2280		0.55	2120		0.55	2320		0.55	2350		0.55	2180	0.55		4.33071	56.5441	52.5761	57.5361	58.2801	54.0641	55.8001
0.56	2320		0.56	2170		0.56	2360		0.56	2400		0.56	2240	0.56		4.40945	57.5361	53.8161	58.5281	59.5201	55.5521	56.9905
0.57	2360		0.57	2210		0.57	2390		0.57	2430		0.57	2280	0.57		4.48819	58.5281	54.8081	59.2721	60.2641	56.5441	57.8833
0.58	2410		0.58	2260		0.58	2430		0.58	2480		0.58	2330	0.58		4.56693	59.7681	56.0481	60.2641	61.5041	57.7841	59.0737
0.59	2450		0.59	2300		0.59	2460		0.59	2510		0.59	2370	0.59		4.64567	60.7601	57.0401	61.0081	62.2481	58.7761	59.9665
0.6	2490		0.6	2340		0.6	2500		0.6	2550		0.6	2420	0.6		4.72441	61.7521	58.0321	62.0001	63.2401	60.0161	61.0081
0.61	2530		0.61	2380		0.61	2520		0.61	2580		0.61	2460	0.61		4.80315	62.7441	59.0241	62.4961	63.9841	61.0081	61.8513
0.62	2570		0.62	2420		0.62	2550		0.62	2620		0.62	2510	0.62		4.88189	63.7361	60.0161	63.2401	64.9761	62.2481	62.8433
0.63	2600		0.63	2450		0.63	2580		0.63	2640		0.63	2550	0.63		4.96063	64.4801	60.7601	63.9841	65.4721	63.2401	63.5873
0.64	2630		0.64	2490		0.64	2600		0.64	2670		0.64	2590	0.64		5.03937	65.2241	61.7521	64.4801	66.2161	64.2321	64.3809
0.65	2660		0.65	2520		0.65	2620		0.65	2690		0.65	2620	0.65		5.11811	65.9681	62.4961	64.9761	66.7121	64.9761	65.0257
0.66	2700		0.66	2550		0.66	2640		0.66	2720		0.66	2660	0.66		5.19685	66.9601	63.2401	65.4721	67.4561	65.9681	65.8193
0.67	2720		0.67	2580		0.67	2650		0.67	2740		0.67	2690	0.67		5.27559	67.4561	63.9841	65.7201	67.9521	66.7121	66.3649
0.68	2750		0.68	2610		0.68	2670		0.68	2760		0.68	2730	0.68		5.35433	68.2001	64.7281	66.2161	68.4481	67.7041	67.0593
0.69	2760		0.69	2630		0.69	2680		0.69	2780		0.69	2750	0.69		5.43307	68.4481	65.2241	66.4641	68.9441	68.2001	67.4561
0.7	2790		0.7	2660		0.7	2690		0.7	2790		0.7	2780	0.7		5.51181	69.1921	65.9681	66.7121	69.1921	68.9441	68.0017
0.71	2800		0.71	2670		0.71	2700		0.71	2810		0.71	2800	0.71		5.59055	69.4401	66.2161	66.9601	69.6881	69.4401	68.3489
0.72	2820		0.72	2690		0.72	2700		0.72	2820		0.72	2820	0.72		5.66929	69.9361	66.7121	66.9601	69.9361	69.9361	68.6961
0.73	2830		0.73	2710		0.73	2710		0.73	2820		0.73	2840	0.73		5.74803	70.1841	67.2081	67.2081	69.9361	70.4321	68.9937
0.74	2840		0.74	2720		0.74	2710		0.74	2830		0.74	2860	0.74		5.82677	70.4321	67.4561	67.2081	70.1841	70.9281	69.2417
0.75	2850		0.75	2730		0.75	2720		0.75	2840		0.75	2870	0.75		5.90551	70.6801	67.7041	67.4561	70.4321	71.1761	69.4897
0.76	2850		0.76	2740		0.76	2720		0.76	2840		0.76	2890	0.76		5.98425	70.6801	67.9521	67.4561	70.4321	71.6721	69.6385
0.77	2860		0.77	2750		0.77	2720		0.77	2840		0.77	2890	0.77		6.06299	70.9281	68.2001	67.4561	70.4321	71.6721	69.7377
0.78	2860		0.78	2750		0.78	2720		0.78	2840		0.78	2900	0.78		6.14173	70.9281	68.2001	67.4561	70.4321	71.9201	69.7873
0.79	2860		0.79	2760		0.79	2720		0.79	2840		0.79	2910	0.79		6.22047	70.9281	68.4481	67.4561	70.4321	72.1681	69.8865
0.8	2860		0.8	2760		0.8	2720		0.8	2840		0.8	2910	0.8		6.29921	70.9281	68.4481	67.4561	70.4321	72.1681	69.8865
0.81	2860		0.81	2760		0.81	2720		0.81	2840		0.81	2910	0.81		6.37795	70.9281	68.4481	67.4561	70.4321	72.1681	69.8865
0.82	2860		0.82	2760		0.82	2720		0.82	2840		0.82	2910	0.82		6.45669	70.9281	68.4481	67.4561	70.4321	72.1681	69.8865
0.83	2860		0.83	2760		0.83	2720		0.83	2830		0.83	2910	0.83		6.53543	70.9281	68.4481	67.4561	70.1841	72.1681	69.8369
0.84	2860		0.84	2760		0.84	2710		0.84	2830		0.84	2910	0.84		6.61417	70.9281	68.4481	67.2081	70.1841	72.1681	69.7873
0.85	2860		0.85	2760		0.85	2710		0.85	2830		0.85	2900	0.85		6.69291	70.9281	68.4481	67.2081	70.1841	71.9201	69.7377
0.86	2860		0.86	2760		0.86	2710		0.86	2830		0.86	2900	0.86		6.77165	70.9281	68.4481	67.2081	70.1841	71.9201	69.7377
0.87	2860		0.87	2750		0.87	2710		0.87	2830		0.87	2900	0.87		6.85039	70.9281	68.2001	67.2081	70.1841	71.9201	69.6881
0.88	2860		0.88	2750		0.88	2710		0.88	2820		0.88	2890	0.88		6.92913	70.9281	68.2001	67.2081	69.9361	71.6721	69.5889
0.89	2850		0.89	2750		0.89	2710		0.89	2820		0.89	2890	0.89		7.00787	70.6801	68.2001	67.2081	69.9361	71.6721	69.5393
0.9	2850		0.9	2750		0.9	2710		0.9	2820		0.9	2890	0.9		7.08661	70.6801	68.2001	67.2081	69.9361	71.6721	69.5393
0.91	2850		0.91	2750		0.91	2710		0.91	2820		0.91	2880	0.91		7.16535	70.6801	68.2001	67.2081	69.9361	71.4241	69.4897
0.92	2850		0.92	2740		0.92	2710		0.92	2820		0.92	2880	0.92		7.24409	70.6801	67.9521	67.2081	69.9361	71.4241	69.4401
0.93	2850		0.93	2740		0.93	2710		0.93	2820		0.93	2880	0.93		7.32283	70.6801	67.9521	67.2081	69.9361	71.4241	69.4401
0.94	2850		0.94	2740		0.94	2710		0.94	2810		0.94	2880	0.94		7.40157	70.6801	67.9521	67.2081	69.6881	71.4241	69.3905
0.95	2840		0.95	2740		0.95	2700		0.95	2810		0.95	2870	0.95		7.48031	70.4321	67.9521	66.9601	69.6881	71.1761	69.2417
0.96	2840		0.96	2740		0.96	2700		0.96	2810		0.96	2870	0.96		7.55906	70.4321	67.9521	66.9601	69.6881	71.1761	69.2417
0.97	2840		0.97	2730		0.97	2700		0.97	2810		0.97	2870	0.97		7.6378	70.4321	67.7041	66.9601	69.6881	71.1761	69.1921
0.98	2840		0.98	2730		0.98	2700		0.98	2810		0.98	2860	0.98		7.71654	70.4321	67.7041	66.9601	69.6881	70.9281	69.1425
0.99	2840		0.99	2730		0.99	2700		0.99	2810		0.99	2860	0.99		7.79528	70.4321	67.7041	66.9601	69.6881	70.9281	69.1425
1	2840		1	2730		1	2700		1	2810		1	2860	1		7.87402	70.4321	67.7041	66.9601	69.6881	70.9281	69.1425
1.01	2840		1.01	2730		1.01	2700		1.01	2810		1.01	2860	1.01		7.95276	70.4321	67.7041	66.9601	69.6881	70.9281	69.1425
1.02	2830		1.02	2730		1.02	2700		1.02	2810		1.02	2850	1.02		8.0315	70.1841	67.7041	66.9601	69.6881	70.6801	69.0433
1.03	2840		1.03	2730		1.03	2700		1.03	2800		1.03	2850	1.03		8.11024	70.4321	67.7041	66.9601	69.4401	70.6801	69.0433
1.04	2830		1.04	2730		1.04	2700		1.04	2800		1.04	2850	1.04		8.18898	70.1841	67.7041	66.9601	69.4401	70.6801	68.9937
1.05	2830		1.05	2720		1.05	2700		1.05	2800		1.05	2850	1.05		8.26772	70.1841	67.4561	66.9601	69.4401	70.6801	68.9441
1.06	2830		1.06	2720		1.06	2700		1.06	2800		1.06	2840	1.06		8.34646	70.1841	67.4561	66.9601	69.4401	70.4321	68.8945
1.07	2830		1.07	2720		1.07	2700		1.07	2800		1.07	2840	1.07		8.4252	70.1841	67.4561	66.9601	69.4401	70.4321	68.8945
1.08	2830		1.08	2720		1.08	2700		1.08	2800		1.08	2840	1.08		8.50394	70.1841	67.4561	66.9601	69.4401	70.4321	68.8945
1.09	2830		1.09	2720		1.09	2700		1.09	2800		1.09	2840	1.09		8.58268	70.1841	67.4561	66.9601	69.4401	70.4321	68.8945
1.1	2830		1.1	2720		1.1	2700		1.1	2800		1.1	2840	1.1		8.66142	70.1841	67.4561	66.9601	69.4401	70.4321	68.8945
1.11	2820		1.11	2720		1.11	2700		1.11	2800		1.11	2840	1.11		8.74016	69.9361	67.4561	66.9601	69.4401	70.4321	68.8449
1.12	2820		1.12	2720		1.12	2700		1.12	2800		1.12	2830	1.12		8.8189	69.9361	67.4561	66.9601	69.4401	70.1841	68.7953
1.13	2820		1.13	2720		1.13	2700		1.13	2800		1.13	2830	1.13		8.89764	69.9361	67.4561	66.9601	69.4401	70.1841	68.7953
1.14	2820		1.14	2720		1.14	2700		1.14	2800		1.14	2830	1.14		8.97638	69.9361	67.4561	66.9601	69.4401	70.1841	68.7953
1.15	2820		1.15	2710		1.15	2700		1.15	2790		1.15	2830	1.15		9.05512	69.9361	67.2081	66.9601	69.1921	70.1841	68.6961
1.16	2820		1.16	2710		1.16	2700		1.16	2790		1.16	2830	1.16		9.13386	69.9361	67.2081	66.9601	69.1921	70.1841	68.6961
1.17	2820		1.17	2710		1.17	2690		1.17	2790		1.17	2820	1.17		9.2126	69.9361	67.2081	66.7121	69.1921	69.9361	68.5969
1.18	2820		1.18	2710		1.18	2690		1.18	2790		1.18	2820	1.18		9.29134	69.9361	67.2081	66.7121	69.1921	69.9361	68.5969
1.19	2810		1.19	2710		1.19	2690		1.19	2790		1.19	2820	1.19		9.37008	69.6881	67.2081	66.7121	69.1921	69.9361	68.5473
1.2	2810		1.2	2710		1.2	2690		1.2	2790		1.2	2820	1.2		9.44882	69.6881	67.2081	66.7121	69.1921	69.9361	68.5473
1.21	2810		1.21	2710		1.21	2690		1.21	2790		1.21	2820	1.21		9.52756	69.6881	67.2081	66.7121	69.1921	69.9361	68.5473
1.22	2810		1.22	2710		1.22	2690		1.22	2790		1.22	2820	1.22		9.6063	69.6881	67.2081	66.7121	69.1921	69.9361	68.5473
1.23	2810		1.23	2710		1.23	2690		1.23	2780		1.23	2810	1.23		9.68504	69.6881	67.2081	66.7121	68.9441	69.6881	68.4481
1.24	2810		1.24	2710		1.24	2690		1.24	2790		1.24	2810	1.24		9.76378	69.6881	67.2081	66.7121	69.1921	69.6881	68.4977
1.25	2810		1.25	2700		1.25	2690		1.25	2780		1.25	2810	1.25		9.84252	69.6881	66.9601	66.7121	68.9441	69.6881	68.3985
1.26	2810		1.26	2700		1.26	2690		1.26	2780		1.26	2810	1.26		9.92126	69.6881	66.9601	66.7121	68.9441	69.6881	68.3985
1.27	2800		1.27	2700		1.27	2690		1.27	2780		1.27	2810	1.27		10	69.4401	66.9601	66.7121	68.9441	69.6881	68.3489
1.28	2800		1.28	2700		1.28	2690		1.28	2780		1.28	2800	1.28		10.0787	69.4401	66.9601	66.7121	68.9441	69.4401	68.2993
1.29	2800		1.29	2700		1.29	2690		1.29	2780		1.29	2800	1.29		10.1575	69.4401	66.9601	66.7121	68.9441	69.4401	68.2993
1.3	2800		1.3	2700		1.3	2690		1.3	2780		1.3	2800	1.3		10.2362	69.4401	66.9601	66.7121	68.9441	69.4401	68.2993
1.31	2800		1.31	2700		1.31	2690		1.31	2780		1.31	2800	1.31		10.315	69.4401	66.9601	66.7121	68.9441	69.4401	68.2993
1.32	2800		1.32	2700		1.32	2680		1.32	2780		1.32	2800	1.32		10.3937	69.4401	66.9601	66.4641	68.9441	69.4401	68.2497
1.33	2800		1.33	2700		1.33	2680		1.33	2770		1.33	2790	1.33		10.4724	69.4401	66.9601	66.4641	68.6961	69.1921	68.1505
1.34	2790		1.34	2700		1.34	2680		1.34	2780		1.34	2790	1.34		10.5512	69.1921	66.9601	66.4641	68.9441	69.1921	68.1505
1.35	2790		1.35	2690		1.35	2680		1.35	2770		1.35	2790	1.35		10.6299	69.1921	66.7121	66.4641	68.6961	69.1921	68.0513
1.36	2790		1.36	2690		1.36	2680		1.36	2770		1.36	2790	1.36		10.7087	69.1921	66.7121	66.4641	68.6961	69.1921	68.0513
1.37	2790		1.37	2690		1.37	2680		1.37	2770		1.37	2790	1.37		10.7874	69.1921	66.7121	66.4641	68.6961	69.1921	68.0513
1.38	2790		1.38	2690		1.38	2680		1.38	2770		1.38	2780	1.38		10.8661	69.1921	66.7121	66.4641	68.6961	68.9441	68.0017
1.39	2790		1.39	2690		1.39	2680		1.39	2770		1.39	2780	1.39		10.9449	69.1921	66.7121	66.4641	68.6961	68.9441	68.0017
1.4	2780		1.4	2690		1.4	2680		1.4	2770		1.4	2780	1.4		11.0236	68.9441	66.7121	66.4641	68.6961	68.9441	67.9521
1.41	2780		1.41	2690		1.41	2680		1.41	2770		1.41	2780	1.41		11.1024	68.9441	66.7121	66.4641	68.6961	68.9441	67.9521
1.42	2780		1.42	2690		1.42	2670		1.42	2760		1.42	2780	1.42		11.1811	68.9441	66.7121	66.2161	68.4481	68.9441	67.8529
1.43	2780		1.43	2690		1.43	2680		1.43	2760		1.43	2780	1.43		11.2598	68.9441	66.7121	66.4641	68.4481	68.9441	67.9025
1.44	2780		1.44	2690		1.44	2670		1.44	2760		1.44	2770	1.44		11.3386	68.9441	66.7121	66.2161	68.4481	68.6961	67.8033
1.45	2780		1.45	2680		1.45	2670		1.45	2760		1.45	2770	1.45		11.4173	68.9441	66.4641	66.2161	68.4481	68.6961	67.7537
1.46	2780		1.46	2680		1.46	2670		1.46	2760		1.46	2770	1.46		11.4961	68.9441	66.4641	66.2161	68.4481	68.6961	67.7537
1.47	2770		1.47	2680		1.47	2670		1.47	2760		1.47	2770	1.47		11.5748	68.6961	66.4641	66.2161	68.4481	68.6961	67.7041
1.48	2770		1.48	2680		1.48	2670		1.48	2760		1.48	2770	1.48		11.6535	68.6961	66.4641	66.2161	68.4481	68.6961	67.7041
1.49	2770		1.49	2680		1.49	2670		1.49	2760		1.49	2770	1.49		11.7323	68.6961	66.4641	66.2161	68.4481	68.6961	67.7041
1.5	2770		1.5	2680		1.5	2670		1.5	2760		1.5	2760	1.5		11.811	68.6961	66.4641	66.2161	68.4481	68.4481	67.6545
1.51	2770		1.51	2680		1.51	2670		1.51	2760		1.51	2760	1.51		11.8898	68.6961	66.4641	66.2161	68.4481	68.4481	67.6545
1.52	2770		1.52	2680		1.52	2660		1.52	2750		1.52	2760	1.52		11.9685	68.6961	66.4641	65.9681	68.2001	68.4481	67.5553
1.53	2770		1.53	2670		1.53	2670		1.53	2750		1.53	2760	1.53		12.0472	68.6961	66.2161	66.2161	68.2001	68.4481	67.5553
1.54	2760		1.54	2670		1.54	2660		1.54	2750		1.54	2760	1.54		12.126	68.4481	66.2161	65.9681	68.2001	68.4481	67.4561
1.55	2760		1.55	2670		1.55	2660		1.55	2750		1.55	2750	1.55		12.2047	68.4481	66.2161	65.9681	68.2001	68.2001	67.4065
1.56	2760		1.56	2670		1.56	2660		1.56	2750		1.56	2750	1.56		12.2835	68.4481	66.2161	65.9681	68.2001	68.2001	67.4065
1.57	2760		1.57	2670		1.57	2660		1.57	2750		1.57	2750	1.57		12.3622	68.4481	66.2161	65.9681	68.2001	68.2001	67.4065
1.58	2760		1.58	2670		1.58	2660		1.58	2750		1.58	2750	1.58		12.4409	68.4481	66.2161	65.9681	68.2001	68.2001	67.4065
1.59	2750		1.59	2670		1.59	2660		1.59	2750		1.59	2750	1.59		12.5197	68.2001	66.2161	65.9681	68.2001	68.2001	67.3569
1.6	2750		1.6	2670		1.6	2660		1.6	2740		1.6	2750	1.6		12.5984	68.2001	66.2161	65.9681	67.9521	68.2001	67.3073
1.61	2750		1.61	2670		1.61	2660		1.61	2740		1.61	2750	1.61		12.6772	68.2001	66.2161	65.9681	67.9521	68.2001	67.3073
1.62	2750		1.62	2660		1.62	2650		1.62	2740		1.62	2740	1.62		12.7559	68.2001	65.9681	65.7201	67.9521	67.9521	67.1585
1.63	2750		1.63	2660		1.63	2660		1.63	2740		1.63	2740	1.63		12.8346	68.2001	65.9681	65.9681	67.9521	67.9521	67.2081
1.64	2750		1.64	2660		1.64	2650		1.64	2740		1.64	2740	1.64		12.9134	68.2001	65.9681	65.7201	67.9521	67.9521	67.1585
1.65	2750		1.65	2660		1.65	2650		1.65	2740		1.65	2740	1.65		12.9921	68.2001	65.9681	65.7201	67.9521	67.9521	67.1585
1.66	2740		1.66	2660		1.66	2650		1.66	2740		1.66	2740	1.66		13.0709	67.9521	65.9681	65.7201	67.9521	67.9521	67.1089
1.67	2740		1.67	2660		1.67	2650		1.67	2740		1.67	2740	1.67		13.1496	67.9521	65.9681	65.7201	67.9521	67.9521	67.1089
1.68	2740		1.68	2660		1.68	2650		1.68	2740		1.68	2730	1.68		13.2283	67.9521	65.9681	65.7201	67.9521	67.7041	67.0593
1.69	2740		1.69	2660		1.69	2650		1.69	2740		1.69	2730	1.69		13.3071	67.9521	65.9681	65.7201	67.9521	67.7041	67.0593
1.7	2740		1.7	2650		1.7	2650		1.7	2730		1.7	2730	1.7		13.3858	67.9521	65.7201	65.7201	67.7041	67.7041	66.9601
1.71	2740		1.71	2660		1.71	2640		1.71	2730		1.71	2730	1.71		13.4646	67.9521	65.9681	65.4721	67.7041	67.7041	66.9601
1.72	2730		1.72	2650		1.72	2640		1.72	2730		1.72	2730	1.72		13.5433	67.7041	65.7201	65.4721	67.7041	67.7041	66.8609
1.73	2730		1.73	2650		1.73	2640		1.73	2730		1.73	2730	1.73		13.622	67.7041	65.7201	65.4721	67.7041	67.7041	66.8609
1.74	2730		1.74	2650		1.74	2640		1.74	2730		1.74	2730	1.74		13.7008	67.7041	65.7201	65.4721	67.7041	67.7041	66.8609
1.75	2730		1.75	2650		1.75	2640		1.75	2730		1.75	2720	1.75		13.7795	67.7041	65.7201	65.4721	67.7041	67.4561	66.8113
1.76	2730		1.76	2650		1.76	2640		1.76	2730		1.76	2720	1.76		13.8583	67.7041	65.7201	65.4721	67.7041	67.4561	66.8113
1.77	2730		1.77	2650		1.77	2640		1.77	2730		1.77	2720	1.77		13.937	67.7041	65.7201	65.4721	67.7041	67.4561	66.8113
1.78	2730		1.78	2650		1.78	2640		1.78	2720		1.78	2720	1.78		14.0157	67.7041	65.7201	65.4721	67.4561	67.4561	66.7617
1.79	2720		1.79	2650		1.79	2640		1.79	2720		1.79	2720	1.79		14.0945	67.4561	65.7201	65.4721	67.4561	67.4561	66.7121
1.8	2720		1.8	2640		1.8	2640		1.8	2720		1.8	2720	1.8		14.1732	67.4561	65.4721	65.4721	67.4561	67.4561	66.6625
1.81	2720		1.81	2640		1.81	2630		1.81	2720		1.81	2720	1.81		14.252	67.4561	65.4721	65.2241	67.4561	67.4561	66.6129
1.82	2720		1.82	2640		1.82	2630		1.82	2720		1.82	2720	1.82		14.3307	67.4561	65.4721	65.2241	67.4561	67.4561	66.6129
1.83	2720		1.83	2640		1.83	2630		1.83	2720		1.83	2710	1.83		14.4094	67.4561	65.4721	65.2241	67.4561	67.2081	66.5633
1.84	2720		1.84	2640		1.84	2630		1.84	2720		1.84	2710	1.84		14.4882	67.4561	65.4721	65.2241	67.4561	67.2081	66.5633
1.85	2720		1.85	2640		1.85	2630		1.85	2720		1.85	2710	1.85		14.5669	67.4561	65.4721	65.2241	67.4561	67.2081	66.5633
1.86	2710		1.86	2640		1.86	2630		1.86	2720		1.86	2710	1.86		14.6457	67.2081	65.4721	65.2241	67.4561	67.2081	66.5137
1.87	2710		1.87	2640		1.87	2630		1.87	2720		1.87	2710	1.87		14.7244	67.2081	65.4721	65.2241	67.4561	67.2081	66.5137
1.88	2710		1.88	2640		1.88	2630		1.88	2710		1.88	2710	1.88		14.8031	67.2081	65.4721	65.2241	67.2081	67.2081	66.4641
1.89	2710		1.89	2640		1.89	2630		1.89	2710		1.89	2710	1.89		14.8819	67.2081	65.4721	65.2241	67.2081	67.2081	66.4641
1.9	2710		1.9	2630		1.9	2630		1.9	2710		1.9	2710	1.9		14.9606	67.2081	65.2241	65.2241	67.2081	67.2081	66.4145
1.91	2710		1.91	2640		1.91	2620		1.91	2710		1.91	2710	1.91		15.0394	67.2081	65.4721	64.9761	67.2081	67.2081	66.4145
1.92	2710		1.92	2630		1.92	2620		1.92	2710		1.92	2700	1.92		15.1181	67.2081	65.2241	64.9761	67.2081	66.9601	66.3153
1.93	2710		1.93	2630		1.93	2620		1.93	2710		1.93	2700	1.93		15.1969	67.2081	65.2241	64.9761	67.2081	66.9601	66.3153
1.94	2700		1.94	2630		1.94	2620		1.94	2710		1.94	2700	1.94		15.2756	66.9601	65.2241	64.9761	67.2081	66.9601	66.2657
1.95	2700		1.95	2630		1.95	2620		1.95	2710		1.95	2700	1.95		15.3543	66.9601	65.2241	64.9761	67.2081	66.9601	66.2657
1.96	2700		1.96	2630		1.96	2620		1.96	2710		1.96	2700	1.96		15.4331	66.9601	65.2241	64.9761	67.2081	66.9601	66.2657
1.97	2700		1.97	2630		1.97	2620		1.97	2700		1.97	2700	1.97		15.5118	66.9601	65.2241	64.9761	66.9601	66.9601	66.2161
1.98	2700		1.98	2630		1.98	2620		1.98	2700		1.98	2700	1.98		15.5906	66.9601	65.2241	64.9761	66.9601	66.9601	66.2161
1.99	2700		1.99	2630		1.99	2620		1.99	2700		1.99	2700	1.99		15.6693	66.9601	65.2241	64.9761	66.9601	66.9601	66.2161
2	2700		2	2620		2	2620		2	2700		2	2700	2		15.748	66.9601	64.9761	64.9761	66.9601	66.9601	66.1665
2.01	2690		2.01	2630		2.01	2620		2.01	2700		2.01	2700	2.01		15.8268	66.7121	65.2241	64.9761	66.9601	66.9601	66.1665
2.02	2690		2.02	2620		2.02	2610		2.02	2700		2.02	2700	2.02		15.9055	66.7121	64.9761	64.7281	66.9601	66.9601	66.0673
2.03	2690		2.03	2620		2.03	2620		2.03	2700		2.03	2690	2.03		15.9843	66.7121	64.9761	64.9761	66.9601	66.7121	66.0673
2.04	2690		2.04	2620		2.04	2610		2.04	2700		2.04	2690	2.04		16.063	66.7121	64.9761	64.7281	66.9601	66.7121	66.0177
2.05	2690		2.05	2620		2.05	2610		2.05	2700		2.05	2690	2.05		16.1417	66.7121	64.9761	64.7281	66.9601	66.7121	66.0177
2.06	2690		2.06	2620		2.06	2610		2.06	2700		2.06	2690	2.06		16.2205	66.7121	64.9761	64.7281	66.9601	66.7121	66.0177
2.07	2690		2.07	2620		2.07	2610		2.07	2700		2.07	2690	2.07		16.2992	66.7121	64.9761	64.7281	66.9601	66.7121	66.0177
2.08	2690		2.08	2620		2.08	2610		2.08	2700		2.08	2690	2.08		16.378	66.7121	64.9761	64.7281	66.9601	66.7121	66.0177
2.09	2680		2.09	2620		2.09	2610		2.09	2700		2.09	2690	2.09		16.4567	66.4641	64.9761	64.7281	66.9601	66.7121	65.9681
2.1	2690		2.1	2620		2.1	2610		2.1	2690		2.1	2690	2.1		16.5354	66.7121	64.9761	64.7281	66.7121	66.7121	65.9681
2.11	2680		2.11	2620		2.11	2610		2.11	2690		2.11	2690	2.11		16.6142	66.4641	64.9761	64.7281	66.7121	66.7121	65.9185
2.12	2680		2.12	2620		2.12	2610		2.12	2690		2.12	2690	2.12		16.6929	66.4641	64.9761	64.7281	66.7121	66.7121	65.9185
2.13	2680		2.13	2620		2.13	2610		2.13	2690		2.13	2690	2.13		16.7717	66.4641	64.9761	64.7281	66.7121	66.7121	65.9185
2.14	2680		2.14	2620		2.14	2610		2.14	2690		2.14	2690	2.14		16.8504	66.4641	64.9761	64.7281	66.7121	66.7121	65.9185
2.15	2680		2.15	2610		2.15	2610		2.15	2690		2.15	2690	2.15		16.9291	66.4641	64.7281	64.7281	66.7121	66.7121	65.8689
2.16	2680		2.16	2610		2.16	2610		2.16	2690		2.16	2690	2.16		17.0079	66.4641	64.7281	64.7281	66.7121	66.7121	65.8689
2.17	2680		2.17	2610		2.17	2610		2.17	2690		2.17	2690	2.17		17.0866	66.4641	64.7281	64.7281	66.7121	66.7121	65.8689
2.18	2680		2.18	2610		2.18	2610		2.18	2690		2.18	2680	2.18		17.1654	66.4641	64.7281	64.7281	66.7121	66.4641	65.8193
2.19	2670		2.19	2610		2.19	2600		2.19	2690		2.19	2690	2.19		17.2441	66.2161	64.7281	64.4801	66.7121	66.7121	65.7697
2.2	2680		2.2	2610		2.2	2600		2.2	2690		2.2	2680	2.2		17.3228	66.4641	64.7281	64.4801	66.7121	66.4641	65.7697
2.21	2670		2.21	2610		2.21	2600		2.21	2690		2.21	2680	2.21		17.4016	66.2161	64.7281	64.4801	66.7121	66.4641	65.7201
2.22	2670		2.22	2610		2.22	2600		2.22	2690		2.22	2680	2.22		17.4803	66.2161	64.7281	64.4801	66.7121	66.4641	65.7201
2.23	2670		2.23	2610		2.23	2600		2.23	2690		2.23	2680	2.23		17.5591	66.2161	64.7281	64.4801	66.7121	66.4641	65.7201
2.24	2670		2.24	2610		2.24	2600		2.24	2690		2.24	2680	2.24		17.6378	66.2161	64.7281	64.4801	66.7121	66.4641	65.7201
2.25	2670		2.25	2610		2.25	2600		2.25	2680		2.25	2680	2.25		17.7165	66.2161	64.7281	64.4801	66.4641	66.4641	65.6705
2.26	2670		2.26	2610		2.26	2600		2.26	2690		2.26	2680	2.26		17.7953	66.2161	64.7281	64.4801	66.7121	66.4641	65.7201
2.27	2670		2.27	2610		2.27	2600		2.27	2680		2.27	2680	2.27		17.874	66.2161	64.7281	64.4801	66.4641	66.4641	65.6705
2.28	2670		2.28	2610		2.28	2600		2.28	2680		2.28	2680	2.28		17.9528	66.2161	64.7281	64.4801	66.4641	66.4641	65.6705
2.29	2670		2.29	2610		2.29	2600		2.29	2680		2.29	2680	2.29		18.0315	66.2161	64.7281	64.4801	66.4641	66.4641	65.6705
2.3	2670		2.3	2610		2.3	2600		2.3	2680		2.3	2680	2.3		18.1102	66.2161	64.7281	64.4801	66.4641	66.4641	65.6705
2.31	2670		2.31	2610		2.31	2600		2.31	2680		2.31	2680	2.31		18.189	66.2161	64.7281	64.4801	66.4641	66.4641	65.6705
2.32	2670		2.32	2610		2.32	2600		2.32	2680		2.32	2680	2.32		18.2677	66.2161	64.7281	64.4801	66.4641	66.4641	65.6705
2.33	2670		2.33	2610		2.33	2600		2.33	2680		2.33	2680	2.33		18.3465	66.2161	64.7281	64.4801	66.4641	66.4641	65.6705
2.34	2660		2.34	2610		2.34	2600		2.34	2680		2.34	2680	2.34		18.4252	65.9681	64.7281	64.4801	66.4641	66.4641	65.6209
2.35	2670		2.35	2610		2.35	2600		2.35	2680		2.35	2680	2.35		18.5039	66.2161	64.7281	64.4801	66.4641	66.4641	65.6705
2.36	2660		2.36	2610		2.36	2600		2.36	2680		2.36	2680	2.36		18.5827	65.9681	64.7281	64.4801	66.4641	66.4641	65.6209
2.37	2660		2.37	2600		2.37	2600		2.37	2680		2.37	2680	2.37		18.6614	65.9681	64.4801	64.4801	66.4641	66.4641	65.5713
2.38	2660		2.38	2610		2.38	2600		2.38	2680		2.38	2680	2.38		18.7402	65.9681	64.7281	64.4801	66.4641	66.4641	65.6209
2.39	2660		2.39	2610		2.39	2600		2.39	2680		2.39	2680	2.39		18.8189	65.9681	64.7281	64.4801	66.4641	66.4641	65.6209
2.4	2660		2.4	2600		2.4	2600		2.4	2680		2.4	2680	2.4		18.8976	65.9681	64.4801	64.4801	66.4641	66.4641	65.5713
2.41	2660		2.41	2610		2.41	2600		2.41	2680		2.41	2680	2.41		18.9764	65.9681	64.7281	64.4801	66.4641	66.4641	65.6209
2.42	2660		2.42	2600		2.42	2600		2.42	2680		2.42	2680	2.42		19.0551	65.9681	64.4801	64.4801	66.4641	66.4641	65.5713
2.43	2660		2.43	2600		2.43	2600		2.43	2680		2.43	2680	2.43		19.1339	65.9681	64.4801	64.4801	66.4641	66.4641	65.5713
2.44	2660		2.44	2600		2.44	2600		2.44	2680		2.44	2680	2.44		19.2126	65.9681	64.4801	64.4801	66.4641	66.4641	65.5713
2.45	2660		2.45	2600		2.45	2600		2.45	2680		2.45	2680	2.45		19.2913	65.9681	64.4801	64.4801	66.4641	66.4641	65.5713
2.46	2660		2.46	2610		2.46	2600		2.46	2680		2.46	2680	2.46		19.3701	65.9681	64.7281	64.4801	66.4641	66.4641	65.6209
2.47	2660		2.47	2600		2.47	2600		2.47	2680		2.47	2680	2.47		19.4488	65.9681	64.4801	64.4801	66.4641	66.4641	65.5713
2.48	2660		2.48	2600		2.48	2600		2.48	2680		2.48	2680	2.48		19.5276	65.9681	64.4801	64.4801	66.4641	66.4641	65.5713
2.49	2660		2.49	2600		2.49	2600		2.49	2680		2.49	2680	2.49		19.6063	65.9681	64.4801	64.4801	66.4641	66.4641	65.5713
2.5	2660		2.5	2600		2.5	2600		2.5	2680		2.5	2680	2.5		19.685	65.9681	64.4801	64.4801	66.4641	66.4641	65.5713
2.51	2660		2.51	2610		2.51	2600		2.51	2680		2.51	2680	2.51		19.7638	65.9681	64.7281	64.4801	66.4641	66.4641	65.6209
2.52	2660		2.52	2600		2.52	2600		2.52	2680		2.52	2680	2.52		19.8425	65.9681	64.4801	64.4801	66.4641	66.4641	65.5713
2.53	2660		2.53	2600		2.53	2600		2.53	2680		2.53	2680	2.53		19.9213	65.9681	64.4801	64.4801	66.4641	66.4641	65.5713
2.54	2660		2.54	2600		2.54	2600		2.54	2680		2.54	2680	2.54		20	65.9681	64.4801	64.4801	66.4641	66.4641	65.5713
2.55	2660		2.55	2600		2.55	2600		2.55	2680		2.55	2680	2.55		20.0787	65.9681	64.4801	64.4801	66.4641	66.4641	65.5713
2.56	2660		2.56	2610		2.56	2600		2.56	2680		2.56	2680	2.56		20.1575	65.9681	64.7281	64.4801	66.4641	66.4641	65.6209
2.57	2660		2.57	2600		2.57	2600		2.57	2680		2.57	2680	2.57		20.2362	65.9681	64.4801	64.4801	66.4641	66.4641	65.5713
2.58	2660		2.58	2610		2.58	2600		2.58	2680		2.58	2680	2.58		20.315	65.9681	64.7281	64.4801	66.4641	66.4641	65.6209
2.59	2660		2.59	2600		2.59	2600		2.59	2680		2.59	2680	2.59		20.3937	65.9681	64.4801	64.4801	66.4641	66.4641	65.5713
2.6	2660		2.6	2600		2.6	2600		2.6	2680		2.6	2680	2.6		20.4724	65.9681	64.4801	64.4801	66.4641	66.4641	65.5713
2.61	2660		2.61	2610		2.61	2600		2.61	2680		2.61	2690	2.61		20.5512	65.9681	64.7281	64.4801	66.4641	66.7121	65.6705
2.62	2660		2.62	2610		2.62	2600		2.62	2680		2.62	2680	2.62		20.6299	65.9681	64.7281	64.4801	66.4641	66.4641	65.6209
2.63	2660		2.63	2610		2.63	2600		2.63	2680		2.63	2690	2.63		20.7087	65.9681	64.7281	64.4801	66.4641	66.7121	65.6705
2.64	2660		2.64	2610		2.64	2600		2.64	2680		2.64	2690	2.64		20.7874	65.9681	64.7281	64.4801	66.4641	66.7121	65.6705
2.65	2660		2.65	2610		2.65	2600		2.65	2680		2.65	2690	2.65		20.8661	65.9681	64.7281	64.4801	66.4641	66.7121	65.6705
2.66	2660		2.66	2610		2.66	2600		2.66	2680		2.66	2690	2.66		20.9449	65.9681	64.7281	64.4801	66.4641	66.7121	65.6705
2.67	2660		2.67	2610		2.67	2600		2.67	2680		2.67	2690	2.67		21.0236	65.9681	64.7281	64.4801	66.4641	66.7121	65.6705
2.68	2660		2.68	2610		2.68	2600		2.68	2680		2.68	2690	2.68		21.1024	65.9681	64.7281	64.4801	66.4641	66.7121	65.6705
2.69	2660		2.69	2610		2.69	2600		2.69	2680		2.69	2690	2.69		21.1811	65.9681	64.7281	64.4801	66.4641	66.7121	65.6705
2.7	2660		2.7	2610		2.7	2600		2.7	2680		2.7	2690	2.7		21.2598	65.9681	64.7281	64.4801	66.4641	66.7121	65.6705
2.71	2660		2.71	2610		2.71	2600		2.71	2680		2.71	2690	2.71		21.3386	65.9681	64.7281	64.4801	66.4641	66.7121	65.6705
2.72	2660		2.72	2610		2.72	2600		2.72	2680		2.72	2690	2.72		21.4173	65.9681	64.7281	64.4801	66.4641	66.7121	65.6705
2.73	2660		2.73	2610		2.73	2600		2.73	2680		2.73	2690	2.73		21.4961	65.9681	64.7281	64.4801	66.4641	66.7121	65.6705
2.74	2660		2.74	2610		2.74	2600		2.74	2680		2.74	2690	2.74		21.5748	65.9681	64.7281	64.4801	66.4641	66.7121	65.6705
2.75	2660		2.75	2610		2.75	2600		2.75	2680		2.75	2690	2.75		21.6535	65.9681	64.7281	64.4801	66.4641	66.7121	65.6705
2.76	2660		2.76	2610		2.76	2600		2.76	2680		2.76	2690	2.76		21.7323	65.9681	64.7281	64.4801	66.4641	66.7121	65.6705
2.77	2660		2.77	2610		2.77	2600		2.77	2680		2.77	2690	2.77		21.811	65.9681	64.7281	64.4801	66.4641	66.7121	65.6705
2.78	2660		2.78	2610		2.78	2600		2.78	2680		2.78	2690	2.78		21.8898	65.9681	64.7281	64.4801	66.4641	66.7121	65.6705
2.79	2660		2.79	2610		2.79	2600		2.79	2680		2.79	2690	2.79		21.9685	65.9681	64.7281	64.4801	66.4641	66.7121	65.6705
2.8	2660		2.8	2610		2.8	2610		2.8	2680		2.8	2690	2.8		22.0472	65.9681	64.7281	64.7281	66.4641	66.7121	65.7201
2.81	2660		2.81	2610		2.81	2600		2.81	2680		2.81	2700	2.81		22.126	65.9681	64.7281	64.4801	66.4641	66.9601	65.7201
2.82	2660		2.82	2610		2.82	2610		2.82	2680		2.82	2700	2.82		22.2047	65.9681	64.7281	64.7281	66.4641	66.9601	65.7697
2.83	2660		2.83	2620		2.83	2610		2.83	2680		2.83	2700	2.83		22.2835	65.9681	64.9761	64.7281	66.4641	66.9601	65.8193
2.84	2660		2.84	2620		2.84	2610		2.84	2680		2.84	2700	2.84		22.3622	65.9681	64.9761	64.7281	66.4641	66.9601	65.8193
2.85	2660		2.85	2620		2.85	2610		2.85	2680		2.85	2700	2.85		22.4409	65.9681	64.9761	64.7281	66.4641	66.9601	65.8193
2.86	2660		2.86	2620		2.86	2610		2.86	2680		2.86	2700	2.86		22.5197	65.9681	64.9761	64.7281	66.4641	66.9601	65.8193
2.87	2660		2.87	2620		2.87	2610		2.87	2680		2.87	2700	2.87		22.5984	65.9681	64.9761	64.7281	66.4641	66.9601	65.8193
2.88	2660		2.88	2620		2.88	2610		2.88	2680		2.88	2700	2.88		22.6772	65.9681	64.9761	64.7281	66.4641	66.9601	65.8193
2.89	2660		2.89	2620		2.89	2610		2.89	2680		2.89	2700	2.89		22.7559	65.9681	64.9761	64.7281	66.4641	66.9601	65.8193
2.9	2660		2.9	2620		2.9	2610		2.9	2680		2.9	2700	2.9		22.8346	65.9681	64.9761	64.7281	66.4641	66.9601	65.8193
2.91	2660		2.91	2620		2.91	2610		2.91	2680		2.91	2700	2.91		22.9134	65.9681	64.9761	64.7281	66.4641	66.9601	65.8193
2.92	2660		2.92	2620		2.92	2610		2.92	2680		2.92	2700	2.92		22.9921	65.9681	64.9761	64.7281	66.4641	66.9601	65.8193
2.93	2660		2.93	2620		2.93	2610		2.93	2690		2.93	2700	2.93		23.0709	65.9681	64.9761	64.7281	66.7121	66.9601	65.8689
2.94	2660		2.94	2620		2.94	2610		2.94	2690		2.94	2710	2.94		23.1496	65.9681	64.9761	64.7281	66.7121	67.2081	65.9185
2.95	2670		2.95	2620		2.95	2610		2.95	2690		2.95	2710	2.95		23.2283	66.2161	64.9761	64.7281	66.7121	67.2081	65.9681
2.96	2660		2.96	2620		2.96	2610		2.96	2690		2.96	2710	2.96		23.3071	65.9681	64.9761	64.7281	66.7121	67.2081	65.9185
2.97	2670		2.97	2620		2.97	2610		2.97	2690		2.97	2710	2.97		23.3858	66.2161	64.9761	64.7281	66.7121	67.2081	65.9681
2.98	2670		2.98	2630		2.98	2620		2.98	2690		2.98	2710	2.98		23.4646	66.2161	65.2241	64.9761	66.7121	67.2081	66.0673
2.99	2670		2.99	2630		2.99	2610		2.99	2690		2.99	2710	2.99		23.5433	66.2161	65.2241	64.7281	66.7121	67.2081	66.0177
3	2670		3	2630		3	2620		3	2690		3	2710	3		23.622	66.2161	65.2241	64.9761	66.7121	67.2081	66.0673
3.01	2670		3.01	2630		3.01	2620		3.01	2690		3.01	2710	3.01		23.7008	66.2161	65.2241	64.9761	66.7121	67.2081	66.0673
3.02	2670		3.02	2630		3.02	2620		3.02	2690		3.02	2710	3.02		23.7795	66.2161	65.2241	64.9761	66.7121	67.2081	66.0673
3.03	2670		3.03	2630		3.03	2620		3.03	2690		3.03	2710	3.03		23.8583	66.2161	65.2241	64.9761	66.7121	67.2081	66.0673
3.04	2670		3.04	2630		3.04	2620		3.04	2690		3.04	2720	3.04		23.937	66.2161	65.2241	64.9761	66.7121	67.4561	66.1169
3.05	2670		3.05	2630		3.05	2620		3.05	2690		3.05	2720	3.05		24.0157	66.2161	65.2241	64.9761	66.7121	67.4561	66.1169
3.06	2670		3.06	2630		3.06	2620		3.06	2690		3.06	2720	3.06		24.0945	66.2161	65.2241	64.9761	66.7121	67.4561	66.1169
3.07	2670		3.07	2630		3.07	2620		3.07	2690		3.07	2720	3.07		24.1732	66.2161	65.2241	64.9761	66.7121	67.4561	66.1169
3.08	2670		3.08	2630		3.08	2620		3.08	2690		3.08	2720	3.08		24.252	66.2161	65.2241	64.9761	66.7121	67.4561	66.1169
3.09	2670		3.09	2630		3.09	2620		3.09	2690		3.09	2720	3.09		24.3307	66.2161	65.2241	64.9761	66.7121	67.4561	66.1169
3.1	2670		3.1	2640		3.1	2620		3.1	2690		3.1	2720	3.1		24.4094	66.2161	65.4721	64.9761	66.7121	67.4561	66.1665
3.11	2670		3.11	2640		3.11	2620		3.11	2700		3.11	2720	3.11		24.4882	66.2161	65.4721	64.9761	66.9601	67.4561	66.2161
3.12	2670		3.12	2640		3.12	2630		3.12	2700		3.12	2720	3.12		24.5669	66.2161	65.4721	65.2241	66.9601	67.4561	66.2657
3.13	2680		3.13	2640		3.13	2630		3.13	2700		3.13	2720	3.13		24.6457	66.4641	65.4721	65.2241	66.9601	67.4561	66.3153
3.14	2680		3.14	2640		3.14	2630		3.14	2700		3.14	2730	3.14		24.7244	66.4641	65.4721	65.2241	66.9601	67.7041	66.3649
3.15	2680		3.15	2640		3.15	2630		3.15	2700		3.15	2730	3.15		24.8031	66.4641	65.4721	65.2241	66.9601	67.7041	66.3649
3.16	2680		3.16	2640		3.16	2630		3.16	2700		3.16	2730	3.16		24.8819	66.4641	65.4721	65.2241	66.9601	67.7041	66.3649
3.17	2680		3.17	2640		3.17	2630		3.17	2700		3.17	2730	3.17		24.9606	66.4641	65.4721	65.2241	66.9601	67.7041	66.3649
3.18	2680		3.18	2640		3.18	2630		3.18	2700		3.18	2730	3.18		25.0394	66.4641	65.4721	65.2241	66.9601	67.7041	66.3649
3.19	2680		3.19	2640		3.19	2630		3.19	2700		3.19	2730	3.19		25.1181	66.4641	65.4721	65.2241	66.9601	67.7041	66.3649
3.2	2680		3.2	2650		3.2	2630		3.2	2700		3.2	2730	3.2		25.1969	66.4641	65.7201	65.2241	66.9601	67.7041	66.4145
3.21	2680		3.21	2650		3.21	2630		3.21	2700		3.21	2740	3.21		25.2756	66.4641	65.7201	65.2241	66.9601	67.9521	66.4641
3.22	2680		3.22	2650		3.22	2640		3.22	2700		3.22	2730	3.22		25.3543	66.4641	65.7201	65.4721	66.9601	67.7041	66.4641
3.23	2680		3.23	2650		3.23	2640		3.23	2710		3.23	2740	3.23		25.4331	66.4641	65.7201	65.4721	67.2081	67.9521	66.5633
3.24	2680		3.24	2650		3.24	2640		3.24	2710		3.24	2740	3.24		25.5118	66.4641	65.7201	65.4721	67.2081	67.9521	66.5633
3.25	2690		3.25	2650		3.25	2640		3.25	2710		3.25	2740	3.25		25.5906	66.7121	65.7201	65.4721	67.2081	67.9521	66.6129
3.26	2690		3.26	2650		3.26	2640		3.26	2710		3.26	2740	3.26		25.6693	66.7121	65.7201	65.4721	67.2081	67.9521	66.6129
3.27	2690		3.27	2650		3.27	2640		3.27	2710		3.27	2740	3.27		25.748	66.7121	65.7201	65.4721	67.2081	67.9521	66.6129
3.28	2690		3.28	2660		3.28	2640		3.28	2710		3.28	2740	3.28		25.8268	66.7121	65.9681	65.4721	67.2081	67.9521	66.6625
3.29	2690		3.29	2660		3.29	2640		3.29	2710		3.29	2740	3.29		25.9055	66.7121	65.9681	65.4721	67.2081	67.9521	66.6625
3.3	2690		3.3	2660		3.3	2650		3.3	2710		3.3	2750	3.3		25.9843	66.7121	65.9681	65.7201	67.2081	68.2001	66.7617
3.31	2690		3.31	2660		3.31	2640		3.31	2710		3.31	2750	3.31		26.063	66.7121	65.9681	65.4721	67.2081	68.2001	66.7121
3.32	2700		3.32	2660		3.32	2650		3.32	2710		3.32	2750	3.32		26.1417	66.9601	65.9681	65.7201	67.2081	68.2001	66.8113
3.33	2690		3.33	2660		3.33	2650		3.33	2720		3.33	2750	3.33		26.2205	66.7121	65.9681	65.7201	67.4561	68.2001	66.8113
3.34	2700		3.34	2660		3.34	2650		3.34	2720		3.34	2750	3.34		26.2992	66.9601	65.9681	65.7201	67.4561	68.2001	66.8609
3.35	2700		3.35	2660		3.35	2650		3.35	2720		3.35	2750	3.35		26.378	66.9601	65.9681	65.7201	67.4561	68.2001	66.8609
3.36	2700		3.36	2670		3.36	2650		3.36	2720		3.36	2760	3.36		26.4567	66.9601	66.2161	65.7201	67.4561	68.4481	66.9601
3.37	2700		3.37	2670		3.37	2650		3.37	2720		3.37	2760	3.37		26.5354	66.9601	66.2161	65.7201	67.4561	68.4481	66.9601
3.38	2700		3.38	2670		3.38	2650		3.38	2720		3.38	2760	3.38		26.6142	66.9601	66.2161	65.7201	67.4561	68.4481	66.9601
3.39	2700		3.39	2670		3.39	2660		3.39	2720		3.39	2760	3.39		26.6929	66.9601	66.2161	65.9681	67.4561	68.4481	67.0097
3.4	2700		3.4	2670		3.4	2660		3.4	2720		3.4	2760	3.4		26.7717	66.9601	66.2161	65.9681	67.4561	68.4481	67.0097
3.41	2700		3.41	2670		3.41	2660		3.41	2720		3.41	2760	3.41		26.8504	66.9601	66.2161	65.9681	67.4561	68.4481	67.0097
3.42	2710		3.42	2670		3.42	2660		3.42	2720		3.42	2760	3.42		26.9291	67.2081	66.2161	65.9681	67.4561	68.4481	67.0593
3.43	2710		3.43	2680		3.43	2660		3.43	2730		3.43	2770	3.43		27.0079	67.2081	66.4641	65.9681	67.7041	68.6961	67.2081
3.44	2710		3.44	2680		3.44	2660		3.44	2730		3.44	2770	3.44		27.0866	67.2081	66.4641	65.9681	67.7041	68.6961	67.2081
3.45	2710		3.45	2680		3.45	2670		3.45	2730		3.45	2770	3.45		27.1654	67.2081	66.4641	66.2161	67.7041	68.6961	67.2577
3.46	2710		3.46	2680		3.46	2660		3.46	2730		3.46	2770	3.46		27.2441	67.2081	66.4641	65.9681	67.7041	68.6961	67.2081
3.47	2710		3.47	2680		3.47	2670		3.47	2730		3.47	2770	3.47		27.3228	67.2081	66.4641	66.2161	67.7041	68.6961	67.2577
3.48	2710		3.48	2680		3.48	2670		3.48	2730		3.48	2780	3.48		27.4016	67.2081	66.4641	66.2161	67.7041	68.9441	67.3073
3.49	2720		3.49	2680		3.49	2670		3.49	2730		3.49	2780	3.49		27.4803	67.4561	66.4641	66.2161	67.7041	68.9441	67.3569
3.5	2720		3.5	2690		3.5	2670		3.5	2740		3.5	2780	3.5		27.5591	67.4561	66.7121	66.2161	67.9521	68.9441	67.4561
3.51	2720		3.51	2690		3.51	2670		3.51	2740		3.51	2780	3.51		27.6378	67.4561	66.7121	66.2161	67.9521	68.9441	67.4561
3.52	2720		3.52	2690		3.52	2670		3.52	2740		3.52	2780	3.52		27.7165	67.4561	66.7121	66.2161	67.9521	68.9441	67.4561
3.53	2720		3.53	2690		3.53	2680		3.53	2740		3.53	2780	3.53		27.7953	67.4561	66.7121	66.4641	67.9521	68.9441	67.5057
3.54	2720		3.54	2690		3.54	2680		3.54	2740		3.54	2790	3.54		27.874	67.4561	66.7121	66.4641	67.9521	69.1921	67.5553
3.55	2720		3.55	2700		3.55	2680		3.55	2740		3.55	2790	3.55		27.9528	67.4561	66.9601	66.4641	67.9521	69.1921	67.6049
3.56	2730		3.56	2700		3.56	2680		3.56	2740		3.56	2790	3.56		28.0315	67.7041	66.9601	66.4641	67.9521	69.1921	67.6545
3.57	2730		3.57	2700		3.57	2680		3.57	2740		3.57	2790	3.57		28.1102	67.7041	66.9601	66.4641	67.9521	69.1921	67.6545
3.58	2730		3.58	2700		3.58	2680		3.58	2750		3.58	2790	3.58		28.189	67.7041	66.9601	66.4641	68.2001	69.1921	67.7041
3.59	2730		3.59	2700		3.59	2680		3.59	2750		3.59	2790	3.59		28.2677	67.7041	66.9601	66.4641	68.2001	69.1921	67.7041
3.6	2730		3.6	2700		3.6	2690		3.6	2750		3.6	2790	3.6		28.3465	67.7041	66.9601	66.7121	68.2001	69.1921	67.7537
3.61	2730		3.61	2710		3.61	2690		3.61	2750		3.61	2800	3.61		28.4252	67.7041	67.2081	66.7121	68.2001	69.4401	67.8529
3.62	2740		3.62	2710		3.62	2690		3.62	2750		3.62	2800	3.62		28.5039	67.9521	67.2081	66.7121	68.2001	69.4401	67.9025
3.63	2740		3.63	2710		3.63	2690		3.63	2750		3.63	2800	3.63		28.5827	67.9521	67.2081	66.7121	68.2001	69.4401	67.9025
3.64	2740		3.64	2710		3.64	2690		3.64	2750		3.64	2800	3.64		28.6614	67.9521	67.2081	66.7121	68.2001	69.4401	67.9025
3.65	2740		3.65	2710		3.65	2690		3.65	2760		3.65	2800	3.65		28.7402	67.9521	67.2081	66.7121	68.4481	69.4401	67.9521
3.66	2740		3.66	2720		3.66	2690		3.66	2760		3.66	2810	3.66		28.8189	67.9521	67.4561	66.7121	68.4481	69.6881	68.0513
3.67	2750		3.67	2720		3.67	2700		3.67	2760		3.67	2810	3.67		28.8976	68.2001	67.4561	66.9601	68.4481	69.6881	68.1505
3.68	2750		3.68	2720		3.68	2700		3.68	2760		3.68	2810	3.68		28.9764	68.2001	67.4561	66.9601	68.4481	69.6881	68.1505
3.69	2750		3.69	2720		3.69	2700		3.69	2760		3.69	2810	3.69		29.0551	68.2001	67.4561	66.9601	68.4481	69.6881	68.1505
3.7	2750		3.7	2720		3.7	2700		3.7	2760		3.7	2810	3.7		29.1339	68.2001	67.4561	66.9601	68.4481	69.6881	68.1505
3.71	2750		3.71	2720		3.71	2700		3.71	2770		3.71	2820	3.71		29.2126	68.2001	67.4561	66.9601	68.6961	69.9361	68.2497
3.72	2750		3.72	2720		3.72	2700		3.72	2770		3.72	2820	3.72		29.2913	68.2001	67.4561	66.9601	68.6961	69.9361	68.2497
3.73	2750		3.73	2730		3.73	2710		3.73	2770		3.73	2820	3.73		29.3701	68.2001	67.7041	67.2081	68.6961	69.9361	68.3489
3.74	2760		3.74	2730		3.74	2710		3.74	2770		3.74	2820	3.74		29.4488	68.4481	67.7041	67.2081	68.6961	69.9361	68.3985
3.75	2760		3.75	2730		3.75	2710		3.75	2770		3.75	2820	3.75		29.5276	68.4481	67.7041	67.2081	68.6961	69.9361	68.3985
3.76	2760		3.76	2740		3.76	2710		3.76	2780		3.76	2830	3.76		29.6063	68.4481	67.9521	67.2081	68.9441	70.1841	68.5473
3.77	2760		3.77	2740		3.77	2720		3.77	2780		3.77	2830	3.77		29.685	68.4481	67.9521	67.4561	68.9441	70.1841	68.5969
3.78	2760		3.78	2740		3.78	2720		3.78	2780		3.78	2830	3.78		29.7638	68.4481	67.9521	67.4561	68.9441	70.1841	68.5969
3.79	2770		3.79	2740		3.79	2720		3.79	2780		3.79	2830	3.79		29.8425	68.6961	67.9521	67.4561	68.9441	70.1841	68.6465
3.8	2770		3.8	2740		3.8	2720		3.8	2780		3.8	2840	3.8		29.9213	68.6961	67.9521	67.4561	68.9441	70.4321	68.6961
3.81	2770		3.81	2750		3.81	2720		3.81	2780		3.81	2840	3.81		30	68.6961	68.2001	67.4561	68.9441	70.4321	68.7457
3.82	2770		3.82	2750		3.82	2720		3.82	2780		3.82	2840	3.82		30.0787	68.6961	68.2001	67.4561	68.9441	70.4321	68.7457
3.83	2770		3.83	2750		3.83	2720		3.83	2790		3.83	2840	3.83		30.1575	68.6961	68.2001	67.4561	69.1921	70.4321	68.7953
3.84	2780		3.84	2750		3.84	2730		3.84	2790		3.84	2840	3.84		30.2362	68.9441	68.2001	67.7041	69.1921	70.4321	68.8945
3.85	2780		3.85	2760		3.85	2730		3.85	2790		3.85	2850	3.85		30.315	68.9441	68.4481	67.7041	69.1921	70.6801	68.9937
3.86	2780		3.86	2760		3.86	2730		3.86	2790		3.86	2850	3.86		30.3937	68.9441	68.4481	67.7041	69.1921	70.6801	68.9937
3.87	2780		3.87	2760		3.87	2730		3.87	2790		3.87	2850	3.87		30.4724	68.9441	68.4481	67.7041	69.1921	70.6801	68.9937
3.88	2780		3.88	2760		3.88	2730		3.88	2800		3.88	2850	3.88		30.5512	68.9441	68.4481	67.7041	69.4401	70.6801	69.0433
3.89	2790		3.89	2760		3.89	2740		3.89	2800		3.89	2850	3.89		30.6299	69.1921	68.4481	67.9521	69.4401	70.6801	69.1425
3.9	2790		3.9	2770		3.9	2740		3.9	2800		3.9	2860	3.9		30.7087	69.1921	68.6961	67.9521	69.4401	70.9281	69.2417
3.91	2790		3.91	2770		3.91	2740		3.91	2800		3.91	2860	3.91		30.7874	69.1921	68.6961	67.9521	69.4401	70.9281	69.2417
3.92	2790		3.92	2770		3.92	2740		3.92	2800		3.92	2860	3.92		30.8661	69.1921	68.6961	67.9521	69.4401	70.9281	69.2417
3.93	2790		3.93	2780		3.93	2740		3.93	2810		3.93	2860	3.93		30.9449	69.1921	68.9441	67.9521	69.6881	70.9281	69.3409
3.94	2800		3.94	2780		3.94	2740		3.94	2810		3.94	2870	3.94		31.0236	69.4401	68.9441	67.9521	69.6881	71.1761	69.4401
3.95	2800		3.95	2780		3.95	2750		3.95	2810		3.95	2870	3.95		31.1024	69.4401	68.9441	68.2001	69.6881	71.1761	69.4897
3.96	2800		3.96	2780		3.96	2750		3.96	2810		3.96	2870	3.96		31.1811	69.4401	68.9441	68.2001	69.6881	71.1761	69.4897
3.97	2800		3.97	2780		3.97	2750		3.97	2810		3.97	2870	3.97		31.2598	69.4401	68.9441	68.2001	69.6881	71.1761	69.4897
3.98	2800		3.98	2790		3.98	2750		3.98	2820		3.98	2880	3.98		31.3386	69.4401	69.1921	68.2001	69.9361	71.4241	69.6385
3.99	2810		3.99	2790		3.99	2760		3.99	2820		3.99	2880	3.99		31.4173	69.6881	69.1921	68.4481	69.9361	71.4241	69.7377
4	2810		4	2790		4	2760		4	2820		4	2880	4		31.4961	69.6881	69.1921	68.4481	69.9361	71.4241	69.7377
4.01	2810		4.01	2790		4.01	2760		4.01	2820		4.01	2880	4.01		31.5748	69.6881	69.1921	68.4481	69.9361	71.4241	69.7377
4.02	2820		4.02	2800		4.02	2760		4.02	2820		4.02	2880	4.02		31.6535	69.9361	69.4401	68.4481	69.9361	71.4241	69.8369
4.03	2810		4.03	2800		4.03	2760		4.03	2830		4.03	2890	4.03		31.7323	69.6881	69.4401	68.4481	70.1841	71.6721	69.8865
4.04	2820		4.04	2800		4.04	2760		4.04	2830		4.04	2890	4.04		31.811	69.9361	69.4401	68.4481	70.1841	71.6721	69.9361
4.05	2820		4.05	2800		4.05	2770		4.05	2830		4.05	2890	4.05		31.8898	69.9361	69.4401	68.6961	70.1841	71.6721	69.9857
4.06	2820		4.06	2810		4.06	2770		4.06	2830		4.06	2900	4.06		31.9685	69.9361	69.6881	68.6961	70.1841	71.9201	70.0849
4.07	2830		4.07	2810		4.07	2770		4.07	2840		4.07	2900	4.07		32.0472	70.1841	69.6881	68.6961	70.4321	71.9201	70.1841
4.08	2830		4.08	2810		4.08	2770		4.08	2840		4.08	2900	4.08		32.126	70.1841	69.6881	68.6961	70.4321	71.9201	70.1841
4.09	2830		4.09	2810		4.09	2780		4.09	2840		4.09	2900	4.09		32.2047	70.1841	69.6881	68.9441	70.4321	71.9201	70.2337
4.1	2830		4.1	2820		4.1	2780		4.1	2840		4.1	2900	4.1		32.2835	70.1841	69.9361	68.9441	70.4321	71.9201	70.2833
4.11	2830		4.11	2820		4.11	2780		4.11	2840		4.11	2910	4.11		32.3622	70.1841	69.9361	68.9441	70.4321	72.1681	70.3329
4.12	2840		4.12	2820		4.12	2780		4.12	2850		4.12	2910	4.12		32.4409	70.4321	69.9361	68.9441	70.6801	72.1681	70.4321
4.13	2840		4.13	2830		4.13	2780		4.13	2850		4.13	2910	4.13		32.5197	70.4321	70.1841	68.9441	70.6801	72.1681	70.4817
4.14	2840		4.14	2830		4.14	2790		4.14	2850		4.14	2910	4.14		32.5984	70.4321	70.1841	69.1921	70.6801	72.1681	70.5313
4.15	2840		4.15	2830		4.15	2790		4.15	2850		4.15	2920	4.15		32.6772	70.4321	70.1841	69.1921	70.6801	72.4161	70.5809
4.16	2850		4.16	2840		4.16	2790		4.16	2860		4.16	2920	4.16		32.7559	70.6801	70.4321	69.1921	70.9281	72.4161	70.7297
4.17	2850		4.17	2840		4.17	2790		4.17	2860		4.17	2920	4.17		32.8346	70.6801	70.4321	69.1921	70.9281	72.4161	70.7297
4.18	2850		4.18	2840		4.18	2800		4.18	2860		4.18	2930	4.18		32.9134	70.6801	70.4321	69.4401	70.9281	72.6641	70.8289
4.19	2860		4.19	2840		4.19	2800		4.19	2860		4.19	2930	4.19		32.9921	70.9281	70.4321	69.4401	70.9281	72.6641	70.8785
4.2	2860		4.2	2850		4.2	2800		4.2	2870		4.2	2930	4.2		33.0709	70.9281	70.6801	69.4401	71.1761	72.6641	70.9777
4.21	2860		4.21	2850		4.21	2800		4.21	2870		4.21	2930	4.21		33.1496	70.9281	70.6801	69.4401	71.1761	72.6641	70.9777
4.22	2860		4.22	2850		4.22	2810		4.22	2870		4.22	2940	4.22		33.2283	70.9281	70.6801	69.6881	71.1761	72.9121	71.0769
4.23	2860		4.23	2860		4.23	2810		4.23	2870		4.23	2940	4.23		33.3071	70.9281	70.9281	69.6881	71.1761	72.9121	71.1265
4.24	2870		4.24	2860		4.24	2810		4.24	2880		4.24	2940	4.24		33.3858	71.1761	70.9281	69.6881	71.4241	72.9121	71.2257
4.25	2870		4.25	2860		4.25	2810		4.25	2880		4.25	2940	4.25		33.4646	71.1761	70.9281	69.6881	71.4241	72.9121	71.2257
4.26	2870		4.26	2860		4.26	2810		4.26	2880		4.26	2950	4.26		33.5433	71.1761	70.9281	69.6881	71.4241	73.1601	71.2753
4.27	2880		4.27	2870		4.27	2820		4.27	2880		4.27	2950	4.27		33.622	71.4241	71.1761	69.9361	71.4241	73.1601	71.4241
4.28	2880		4.28	2870		4.28	2820		4.28	2890		4.28	2960	4.28		33.7008	71.4241	71.1761	69.9361	71.6721	73.4081	71.5233
4.29	2880		4.29	2870		4.29	2820		4.29	2890		4.29	2960	4.29		33.7795	71.4241	71.1761	69.9361	71.6721	73.4081	71.5233
4.3	2880		4.3	2880		4.3	2820		4.3	2890		4.3	2960	4.3		33.8583	71.4241	71.4241	69.9361	71.6721	73.4081	71.5729
4.31	2880		4.31	2880		4.31	2830		4.31	2890		4.31	2960	4.31		33.937	71.4241	71.4241	70.1841	71.6721	73.4081	71.6225
4.32	2890		4.32	2880		4.32	2830		4.32	2900		4.32	2960	4.32		34.0157	71.6721	71.4241	70.1841	71.9201	73.4081	71.7217
4.33	2890		4.33	2890		4.33	2830		4.33	2900		4.33	2970	4.33		34.0945	71.6721	71.6721	70.1841	71.9201	73.6561	71.8209
4.34	2890		4.34	2890		4.34	2830		4.34	2900		4.34	2970	4.34		34.1732	71.6721	71.6721	70.1841	71.9201	73.6561	71.8209
4.35	2900		4.35	2890		4.35	2840		4.35	2900		4.35	2970	4.35		34.252	71.9201	71.6721	70.4321	71.9201	73.6561	71.9201
4.36	2900		4.36	2900		4.36	2840		4.36	2910		4.36	2980	4.36		34.3307	71.9201	71.9201	70.4321	72.1681	73.9041	72.0689
4.37	2900		4.37	2900		4.37	2840		4.37	2910		4.37	2980	4.37		34.4094	71.9201	71.9201	70.4321	72.1681	73.9041	72.0689
4.38	2900		4.38	2900		4.38	2840		4.38	2910		4.38	2980	4.38		34.4882	71.9201	71.9201	70.4321	72.1681	73.9041	72.0689
4.39	2910		4.39	2900		4.39	2850		4.39	2910		4.39	2980	4.39		34.5669	72.1681	71.9201	70.6801	72.1681	73.9041	72.1681
4.4	2910		4.4	2910		4.4	2850		4.4	2920		4.4	2990	4.4		34.6457	72.1681	72.1681	70.6801	72.4161	74.1521	72.3169
4.41	2910		4.41	2910		4.41	2850		4.41	2920		4.41	2990	4.41		34.7244	72.1681	72.1681	70.6801	72.4161	74.1521	72.3169
4.42	2920		4.42	2910		4.42	2860		4.42	2920		4.42	2990	4.42		34.8031	72.4161	72.1681	70.9281	72.4161	74.1521	72.4161
4.43	2920		4.43	2920		4.43	2860		4.43	2930		4.43	3000	4.43		34.8819	72.4161	72.4161	70.9281	72.6641	74.4001	72.5649
4.44	2920		4.44	2920		4.44	2860		4.44	2930		4.44	3000	4.44		34.9606	72.4161	72.4161	70.9281	72.6641	74.4001	72.5649
4.45	2920		4.45	2920		4.45	2860		4.45	2930		4.45	3000	4.45		35.0394	72.4161	72.4161	70.9281	72.6641	74.4001	72.5649
4.46	2930		4.46	2930		4.46	2860		4.46	2940		4.46	3010	4.46		35.1181	72.6641	72.6641	70.9281	72.9121	74.6481	72.7633
4.47	2930		4.47	2930		4.47	2870		4.47	2940		4.47	3010	4.47		35.1969	72.6641	72.6641	71.1761	72.9121	74.6481	72.8129
4.48	2930		4.48	2930		4.48	2870		4.48	2940		4.48	3020	4.48		35.2756	72.6641	72.6641	71.1761	72.9121	74.8961	72.8625
4.49	2940		4.49	2940		4.49	2870		4.49	2940		4.49	3020	4.49		35.3543	72.9121	72.9121	71.1761	72.9121	74.8961	72.9617
4.5	2940		4.5	2940		4.5	2880		4.5	2950		4.5	3020	4.5		35.4331	72.9121	72.9121	71.4241	73.1601	74.8961	73.0609
4.51	2940		4.51	2940		4.51	2880		4.51	2950		4.51	3020	4.51		35.5118	72.9121	72.9121	71.4241	73.1601	74.8961	73.0609
4.52	2950		4.52	2950		4.52	2880		4.52	2950		4.52	3020	4.52		35.5906	73.1601	73.1601	71.4241	73.1601	74.8961	73.1601
4.53	2950		4.53	2950		4.53	2880		4.53	2960		4.53	3030	4.53		35.6693	73.1601	73.1601	71.4241	73.4081	75.1442	73.2593
4.54	2950		4.54	2950		4.54	2890		4.54	2960		4.54	3030	4.54		35.748	73.1601	73.1601	71.6721	73.4081	75.1442	73.3089
4.55	2960		4.55	2960		4.55	2890		4.55	2960		4.55	3040	4.55		35.8268	73.4081	73.4081	71.6721	73.4081	75.3922	73.4577
4.56	2960		4.56	2960		4.56	2890		4.56	2960		4.56	3040	4.56		35.9055	73.4081	73.4081	71.6721	73.4081	75.3922	73.4577
4.57	2960		4.57	2960		4.57	2900		4.57	2970		4.57	3040	4.57		35.9843	73.4081	73.4081	71.9201	73.6561	75.3922	73.5569
4.58	2970		4.58	2970		4.58	2900		4.58	2970		4.58	3050	4.58		36.063	73.6561	73.6561	71.9201	73.6561	75.6402	73.7057
4.59	2970		4.59	2970		4.59	2900		4.59	2970		4.59	3050	4.59		36.1417	73.6561	73.6561	71.9201	73.6561	75.6402	73.7057
4.6	2970		4.6	2980		4.6	2900		4.6	2980		4.6	3050	4.6		36.2205	73.6561	73.9041	71.9201	73.9041	75.6402	73.8049
4.61	2980		4.61	2980		4.61	2900		4.61	2980		4.61	3050	4.61		36.2992	73.9041	73.9041	71.9201	73.9041	75.6402	73.8545
4.62	2980		4.62	2980		4.62	2910		4.62	2980		4.62	3060	4.62		36.378	73.9041	73.9041	72.1681	73.9041	75.8882	73.9537
4.63	2980		4.63	2980		4.63	2910		4.63	2990		4.63	3060	4.63		36.4567	73.9041	73.9041	72.1681	74.1521	75.8882	74.0033
4.64	2990		4.64	2990		4.64	2920		4.64	2990		4.64	3060	4.64		36.5354	74.1521	74.1521	72.4161	74.1521	75.8882	74.1521
4.65	2990		4.65	2990		4.65	2920		4.65	2990		4.65	3070	4.65		36.6142	74.1521	74.1521	72.4161	74.1521	76.1362	74.2017
4.66	2990		4.66	3000		4.66	2920		4.66	3000		4.66	3070	4.66		36.6929	74.1521	74.4001	72.4161	74.4001	76.1362	74.3009
4.67	3000		4.67	3000		4.67	2920		4.67	3000		4.67	3070	4.67		36.7717	74.4001	74.4001	72.4161	74.4001	76.1362	74.3505
4.68	3000		4.68	3000		4.68	2930		4.68	3000		4.68	3080	4.68		36.8504	74.4001	74.4001	72.6641	74.4001	76.3842	74.4497
4.69	3010		4.69	3010		4.69	2930		4.69	3010		4.69	3080	4.69		36.9291	74.6481	74.6481	72.6641	74.6481	76.3842	74.5985
4.7	3010		4.7	3010		4.7	2930		4.7	3010		4.7	3090	4.7		37.0079	74.6481	74.6481	72.6641	74.6481	76.6322	74.6481
4.71	3010		4.71	3010		4.71	2930		4.71	3010		4.71	3090	4.71		37.0866	74.6481	74.6481	72.6641	74.6481	76.6322	74.6481
4.72	3020		4.72	3020		4.72	2940		4.72	3020		4.72	3090	4.72		37.1654	74.8961	74.8961	72.9121	74.8961	76.6322	74.8465
4.73	3020		4.73	3020		4.73	2940		4.73	3020		4.73	3100	4.73		37.2441	74.8961	74.8961	72.9121	74.8961	76.8802	74.8961
4.74	3020		4.74	3020		4.74	2940		4.74	3020		4.74	3100	4.74		37.3228	74.8961	74.8961	72.9121	74.8961	76.8802	74.8961
4.75	3020		4.75	3030		4.75	2950		4.75	3030		4.75	3100	4.75		37.4016	74.8961	75.1442	73.1601	75.1442	76.8802	75.045
4.76	3030		4.76	3030		4.76	2950		4.76	3030		4.76	3110	4.76		37.4803	75.1442	75.1442	73.1601	75.1442	77.1282	75.1442
4.77	3030		4.77	3040		4.77	2950		4.77	3030		4.77	3110	4.77		37.5591	75.1442	75.3922	73.1601	75.1442	77.1282	75.1938
4.78	3040		4.78	3040		4.78	2960		4.78	3040		4.78	3110	4.78		37.6378	75.3922	75.3922	73.4081	75.3922	77.1282	75.3426
4.79	3040		4.79	3040		4.79	2960		4.79	3040		4.79	3120	4.79		37.7165	75.3922	75.3922	73.4081	75.3922	77.3762	75.3922
4.8	3040		4.8	3050		4.8	2960		4.8	3050		4.8	3120	4.8		37.7953	75.3922	75.6402	73.4081	75.6402	77.3762	75.4914
4.81	3050		4.81	3050		4.81	2970		4.81	3050		4.81	3120	4.81		37.874	75.6402	75.6402	73.6561	75.6402	77.3762	75.5906
4.82	3050		4.82	3060		4.82	2970		4.82	3050		4.82	3130	4.82		37.9528	75.6402	75.8882	73.6561	75.6402	77.6242	75.6898
4.83	3060		4.83	3060		4.83	2970		4.83	3060		4.83	3130	4.83		38.0315	75.8882	75.8882	73.6561	75.8882	77.6242	75.789
4.84	3060		4.84	3060		4.84	2980		4.84	3060		4.84	3130	4.84		38.1102	75.8882	75.8882	73.9041	75.8882	77.6242	75.8386
4.85	3060		4.85	3070		4.85	2980		4.85	3060		4.85	3140	4.85		38.189	75.8882	76.1362	73.9041	75.8882	77.8722	75.9378
4.86	3070		4.86	3070		4.86	2980		4.86	3070		4.86	3140	4.86		38.2677	76.1362	76.1362	73.9041	76.1362	77.8722	76.037
4.87	3070		4.87	3080		4.87	2980		4.87	3070		4.87	3150	4.87		38.3465	76.1362	76.3842	73.9041	76.1362	78.1202	76.1362
4.88	3080		4.88	3080		4.88	2990		4.88	3070		4.88	3150	4.88		38.4252	76.3842	76.3842	74.1521	76.1362	78.1202	76.2354
4.89	3080		4.89	3080		4.89	2990		4.89	3080		4.89	3150	4.89		38.5039	76.3842	76.3842	74.1521	76.3842	78.1202	76.285
4.9	3080		4.9	3090		4.9	2990		4.9	3080		4.9	3160	4.9		38.5827	76.3842	76.6322	74.1521	76.3842	78.3682	76.3842
4.91	3090		4.91	3090		4.91	3000		4.91	3080		4.91	3160	4.91		38.6614	76.6322	76.6322	74.4001	76.3842	78.3682	76.4834
4.92	3090		4.92	3100		4.92	3000		4.92	3090		4.92	3170	4.92		38.7402	76.6322	76.8802	74.4001	76.6322	78.6162	76.6322
4.93	3100		4.93	3100		4.93	3000		4.93	3090		4.93	3170	4.93		38.8189	76.8802	76.8802	74.4001	76.6322	78.6162	76.6818
4.94	3100		4.94	3100		4.94	3010		4.94	3100		4.94	3170	4.94		38.8976	76.8802	76.8802	74.6481	76.8802	78.6162	76.781
4.95	3100		4.95	3110		4.95	3010		4.95	3100		4.95	3180	4.95		38.9764	76.8802	77.1282	74.6481	76.8802	78.8642	76.8802
4.96	3110		4.96	3110		4.96	3010		4.96	3100		4.96	3180	4.96		39.0551	77.1282	77.1282	74.6481	76.8802	78.8642	76.9298
4.97	3110		4.97	3120		4.97	3020		4.97	3110		4.97	3190	4.97		39.1339	77.1282	77.3762	74.8961	77.1282	79.1122	77.1282
4.98	3120		4.98	3120		4.98	3020		4.98	3110		4.98	3190	4.98		39.2126	77.3762	77.3762	74.8961	77.1282	79.1122	77.1778
4.99	3120		4.99	3120		4.99	3030		4.99	3120		4.99	3190	4.99		39.2913	77.3762	77.3762	75.1442	77.3762	79.1122	77.277
5	3130		5	3130		5	3030		5	3120		5	3200	5		39.3701	77.6242	77.6242	75.1442	77.3762	79.3602	77.4258
5.01	3130		5.01	3130		5.01	3030		5.01	3120		5.01	3200	5.01		39.4488	77.6242	77.6242	75.1442	77.3762	79.3602	77.4258
5.02	3140		5.02	3140		5.02	3040		5.02	3130		5.02	3210	5.02		39.5276	77.8722	77.8722	75.3922	77.6242	79.6082	77.6738
5.03	3140		5.03	3140		5.03	3040		5.03	3130		5.03	3210	5.03		39.6063	77.8722	77.8722	75.3922	77.6242	79.6082	77.6738
5.04	3150		5.04	3140		5.04	3040		5.04	3140		5.04	3220	5.04		39.685	78.1202	77.8722	75.3922	77.8722	79.8562	77.8226
5.05	3150		5.05	3150		5.05	3050		5.05	3140		5.05	3220	5.05		39.7638	78.1202	78.1202	75.6402	77.8722	79.8562	77.9218
5.06	3150		5.06	3150		5.06	3050		5.06	3150		5.06	3230	5.06		39.8425	78.1202	78.1202	75.6402	78.1202	80.1042	78.021
5.07	3160		5.07	3160		5.07	3050		5.07	3150		5.07	3230	5.07		39.9213	78.3682	78.3682	75.6402	78.1202	80.1042	78.1202
5.08	3160		5.08	3160		5.08	3060		5.08	3160		5.08	3240	5.08		40	78.3682	78.3682	75.8882	78.3682	80.3522	78.269
5.09	3170		5.09	3170		5.09	3060		5.09	3160		5.09	3240	5.09		40.0787	78.6162	78.6162	75.8882	78.3682	80.3522	78.3682
5.1	3170		5.1	3170		5.1	3060		5.1	3170		5.1	3250	5.1		40.1575	78.6162	78.6162	75.8882	78.6162	80.6002	78.4674
5.11	3180		5.11	3170		5.11	3070		5.11	3170		5.11	3250	5.11		40.2362	78.8642	78.6162	76.1362	78.6162	80.6002	78.5666
5.12	3180		5.12	3180		5.12	3070		5.12	3170		5.12	3250	5.12		40.315	78.8642	78.8642	76.1362	78.6162	80.6002	78.6162
5.13	3180		5.13	3180		5.13	3070		5.13	3180		5.13	3260	5.13		40.3937	78.8642	78.8642	76.1362	78.8642	80.8482	78.7154
5.14	3190		5.14	3190		5.14	3080		5.14	3180		5.14	3260	5.14		40.4724	79.1122	79.1122	76.3842	78.8642	80.8482	78.8642
5.15	3190		5.15	3190		5.15	3080		5.15	3190		5.15	3270	5.15		40.5512	79.1122	79.1122	76.3842	79.1122	81.0962	78.9634
5.16	3200		5.16	3200		5.16	3090		5.16	3190		5.16	3270	5.16		40.6299	79.3602	79.3602	76.6322	79.1122	81.0962	79.1122
5.17	3200		5.17	3200		5.17	3090		5.17	3200		5.17	3280	5.17		40.7087	79.3602	79.3602	76.6322	79.3602	81.3442	79.2114
5.18	3210		5.18	3210		5.18	3090		5.18	3200		5.18	3280	5.18		40.7874	79.6082	79.6082	76.6322	79.3602	81.3442	79.3106
5.19	3210		5.19	3210		5.19	3100		5.19	3200		5.19	3280	5.19		40.8661	79.6082	79.6082	76.8802	79.3602	81.3442	79.3602
5.2	3220		5.2	3220		5.2	3100		5.2	3210		5.2	3290	5.2		40.9449	79.8562	79.8562	76.8802	79.6082	81.5922	79.5586
5.21	3220		5.21	3220		5.21	3110		5.21	3210		5.21	3290	5.21		41.0236	79.8562	79.8562	77.1282	79.6082	81.5922	79.6082
5.22	3230		5.22	3230		5.22	3110		5.22	3220		5.22	3300	5.22		41.1024	80.1042	80.1042	77.1282	79.8562	81.8402	79.8066
5.23	3230		5.23	3230		5.23	3110		5.23	3220		5.23	3300	5.23		41.1811	80.1042	80.1042	77.1282	79.8562	81.8402	79.8066
5.24	3240		5.24	3230		5.24	3120		5.24	3230		5.24	3310	5.24		41.2598	80.3522	80.1042	77.3762	80.1042	82.0882	80.005
5.25	3240		5.25	3240		5.25	3120		5.25	3230		5.25	3310	5.25		41.3386	80.3522	80.3522	77.3762	80.1042	82.0882	80.0546
5.26	3250		5.26	3240		5.26	3130		5.26	3240		5.26	3320	5.26		41.4173	80.6002	80.3522	77.6242	80.3522	82.3362	80.253
5.27	3250		5.27	3250		5.27	3130		5.27	3240		5.27	3320	5.27		41.4961	80.6002	80.6002	77.6242	80.3522	82.3362	80.3026
5.28	3260		5.28	3250		5.28	3130		5.28	3250		5.28	3330	5.28		41.5748	80.8482	80.6002	77.6242	80.6002	82.5842	80.4514
5.29	3260		5.29	3260		5.29	3140		5.29	3250		5.29	3330	5.29		41.6535	80.8482	80.8482	77.8722	80.6002	82.5842	80.5506
5.3	3270		5.3	3270		5.3	3140		5.3	3260		5.3	3340	5.3		41.7323	81.0962	81.0962	77.8722	80.8482	82.8322	80.749
5.31	3270		5.31	3270		5.31	3150		5.31	3260		5.31	3340	5.31		41.811	81.0962	81.0962	78.1202	80.8482	82.8322	80.7986
5.32	3280		5.32	3280		5.32	3150		5.32	3270		5.32	3350	5.32		41.8898	81.3442	81.3442	78.1202	81.0962	83.0802	80.997
5.33	3280		5.33	3280		5.33	3160		5.33	3270		5.33	3350	5.33		41.9685	81.3442	81.3442	78.3682	81.0962	83.0802	81.0466
5.34	3290		5.34	3280		5.34	3160		5.34	3280		5.34	3360	5.34		42.0472	81.5922	81.3442	78.3682	81.3442	83.3282	81.1954
5.35	3290		5.35	3290		5.35	3160		5.35	3280		5.35	3360	5.35		42.126	81.5922	81.5922	78.3682	81.3442	83.3282	81.245
5.36	3300		5.36	3290		5.36	3170		5.36	3290		5.36	3370	5.36		42.2047	81.8402	81.5922	78.6162	81.5922	83.5762	81.4434
5.37	3300		5.37	3300		5.37	3170		5.37	3290		5.37	3370	5.37		42.2835	81.8402	81.8402	78.6162	81.5922	83.5762	81.493
5.38	3310		5.38	3300		5.38	3180		5.38	3300		5.38	3380	5.38		42.3622	82.0882	81.8402	78.8642	81.8402	83.8242	81.6914
5.39	3310		5.39	3310		5.39	3180		5.39	3300		5.39	3380	5.39		42.4409	82.0882	82.0882	78.8642	81.8402	83.8242	81.741
5.4	3320		5.4	3320		5.4	3190		5.4	3310		5.4	3390	5.4		42.5197	82.3362	82.3362	79.1122	82.0882	84.0722	81.989
5.41	3330		5.41	3320		5.41	3190		5.41	3310		5.41	3390	5.41		42.5984	82.5842	82.3362	79.1122	82.0882	84.0722	82.0386
5.42	3330		5.42	3320		5.42	3200		5.42	3320		5.42	3400	5.42		42.6772	82.5842	82.3362	79.3602	82.3362	84.3202	82.1874
5.43	3340		5.43	3330		5.43	3200		5.43	3320		5.43	3400	5.43		42.7559	82.8322	82.5842	79.3602	82.3362	84.3202	82.2866
5.44	3340		5.44	3330		5.44	3210		5.44	3330		5.44	3410	5.44		42.8346	82.8322	82.5842	79.6082	82.5842	84.5682	82.4354
5.45	3340		5.45	3340		5.45	3210		5.45	3330		5.45	3410	5.45		42.9134	82.8322	82.8322	79.6082	82.5842	84.5682	82.485
5.46	3350		5.46	3340		5.46	3210		5.46	3340		5.46	3420	5.46		42.9921	83.0802	82.8322	79.6082	82.8322	84.8162	82.6338
5.47	3360		5.47	3350		5.47	3220		5.47	3340		5.47	3420	5.47		43.0709	83.3282	83.0802	79.8562	82.8322	84.8162	82.7826
5.48	3360		5.48	3360		5.48	3220		5.48	3350		5.48	3430	5.48		43.1496	83.3282	83.3282	79.8562	83.0802	85.0642	82.9314
5.49	3370		5.49	3360		5.49	3230		5.49	3350		5.49	3430	5.49		43.2283	83.5762	83.3282	80.1042	83.0802	85.0642	83.0306
5.5	3370		5.5	3370		5.5	3230		5.5	3360		5.5	3440	5.5		43.3071	83.5762	83.5762	80.1042	83.3282	85.3122	83.1794
5.51	3380		5.51	3370		5.51	3240		5.51	3360		5.51	3440	5.51		43.3858	83.8242	83.5762	80.3522	83.3282	85.3122	83.2786
5.52	3380		5.52	3380		5.52	3240		5.52	3370		5.52	3450	5.52		43.4646	83.8242	83.8242	80.3522	83.5762	85.5602	83.4274
5.53	3390		5.53	3380		5.53	3250		5.53	3380		5.53	3460	5.53		43.5433	84.0722	83.8242	80.6002	83.8242	85.8082	83.6258
5.54	3400		5.54	3380		5.54	3260		5.54	3380		5.54	3460	5.54		43.622	84.3202	83.8242	80.8482	83.8242	85.8082	83.725
5.55	3400		5.55	3390		5.55	3260		5.55	3390		5.55	3470	5.55		43.7008	84.3202	84.0722	80.8482	84.0722	86.0562	83.8738
5.56	3410		5.56	3400		5.56	3260		5.56	3390		5.56	3470	5.56		43.7795	84.5682	84.3202	80.8482	84.0722	86.0562	83.973
5.57	3410		5.57	3400		5.57	3270		5.57	3400		5.57	3480	5.57		43.8583	84.5682	84.3202	81.0962	84.3202	86.3042	84.1218
5.58	3420		5.58	3410		5.58	3270		5.58	3400		5.58	3490	5.58		43.937	84.8162	84.5682	81.0962	84.3202	86.5522	84.2706
5.59	3420		5.59	3410		5.59	3280		5.59	3410		5.59	3490	5.59		44.0157	84.8162	84.5682	81.3442	84.5682	86.5522	84.3698
5.6	3430		5.6	3420		5.6	3280		5.6	3420		5.6	3500	5.6		44.0945	85.0642	84.8162	81.3442	84.8162	86.8002	84.5682
5.61	3440		5.61	3420		5.61	3290		5.61	3420		5.61	3500	5.61		44.1732	85.3122	84.8162	81.5922	84.8162	86.8002	84.6674
5.62	3440		5.62	3430		5.62	3300		5.62	3430		5.62	3510	5.62		44.252	85.3122	85.0642	81.8402	85.0642	87.0482	84.8658
5.63	3450		5.63	3430		5.63	3300		5.63	3430		5.63	3510	5.63		44.3307	85.5602	85.0642	81.8402	85.0642	87.0482	84.9154
5.64	3450		5.64	3440		5.64	3310		5.64	3440		5.64	3520	5.64		44.4094	85.5602	85.3122	82.0882	85.3122	87.2962	85.1138
5.65	3460		5.65	3450		5.65	3310		5.65	3440		5.65	3530	5.65		44.4882	85.8082	85.5602	82.0882	85.3122	87.5442	85.2626
5.66	3470		5.66	3450		5.66	3320		5.66	3450		5.66	3530	5.66		44.5669	86.0562	85.5602	82.3362	85.5602	87.5442	85.4114
5.67	3470		5.67	3460		5.67	3320		5.67	3460		5.67	3540	5.67		44.6457	86.0562	85.8082	82.3362	85.8082	87.7922	85.5602
5.68	3480		5.68	3460		5.68	3330		5.68	3460		5.68	3540	5.68		44.7244	86.3042	85.8082	82.5842	85.8082	87.7922	85.6594
5.69	3480		5.69	3470		5.69	3340		5.69	3470		5.69	3550	5.69		44.8031	86.3042	86.0562	82.8322	86.0562	88.0402	85.8578
5.7	3490		5.7	3480		5.7	3340		5.7	3470		5.7	3560	5.7		44.8819	86.5522	86.3042	82.8322	86.0562	88.2882	86.0066
5.71	3500		5.71	3480		5.71	3350		5.71	3480		5.71	3560	5.71		44.9606	86.8002	86.3042	83.0802	86.3042	88.2882	86.1554
5.72	3500		5.72	3490		5.72	3350		5.72	3490		5.72	3570	5.72		45.0394	86.8002	86.5522	83.0802	86.5522	88.5362	86.3042
5.73	3510		5.73	3490		5.73	3360		5.73	3490		5.73	3570	5.73		45.1181	87.0482	86.5522	83.3282	86.5522	88.5362	86.4034
5.74	3520		5.74	3500		5.74	3360		5.74	3500		5.74	3580	5.74		45.1969	87.2962	86.8002	83.3282	86.8002	88.7842	86.6018
5.75	3520		5.75	3500		5.75	3370		5.75	3500		5.75	3590	5.75		45.2756	87.2962	86.8002	83.5762	86.8002	89.0322	86.701
5.76	3530		5.76	3510		5.76	3380		5.76	3510		5.76	3590	5.76		45.3543	87.5442	87.0482	83.8242	87.0482	89.0322	86.8994
5.77	3530		5.77	3520		5.77	3380		5.77	3520		5.77	3600	5.77		45.4331	87.5442	87.2962	83.8242	87.2962	89.2802	87.0482
5.78	3540		5.78	3520		5.78	3390		5.78	3520		5.78	3600	5.78		45.5118	87.7922	87.2962	84.0722	87.2962	89.2802	87.1474
5.79	3550		5.79	3530		5.79	3390		5.79	3530		5.79	3610	5.79		45.5906	88.0402	87.5442	84.0722	87.5442	89.5282	87.3458
5.8	3550		5.8	3530		5.8	3400		5.8	3530		5.8	3620	5.8		45.6693	88.0402	87.5442	84.3202	87.5442	89.7762	87.445
5.81	3560		5.81	3540		5.81	3400		5.81	3540		5.81	3620	5.81		45.748	88.2882	87.7922	84.3202	87.7922	89.7762	87.5938
5.82	3570		5.82	3550		5.82	3410		5.82	3550		5.82	3630	5.82		45.8268	88.5362	88.0402	84.5682	88.0402	90.0242	87.8418
5.83	3570		5.83	3550		5.83	3420		5.83	3550		5.83	3640	5.83		45.9055	88.5362	88.0402	84.8162	88.0402	90.2722	87.941
5.84	3580		5.84	3560		5.84	3420		5.84	3560		5.84	3640	5.84		45.9843	88.7842	88.2882	84.8162	88.2882	90.2722	88.0898
5.85	3580		5.85	3560		5.85	3430		5.85	3570		5.85	3650	5.85		46.063	88.7842	88.2882	85.0642	88.5362	90.5202	88.2386
5.86	3590		5.86	3570		5.86	3440		5.86	3570		5.86	3650	5.86		46.1417	89.0322	88.5362	85.3122	88.5362	90.5202	88.3874
5.87	3600		5.87	3580		5.87	3440		5.87	3580		5.87	3660	5.87		46.2205	89.2802	88.7842	85.3122	88.7842	90.7682	88.5858
5.88	3600		5.88	3580		5.88	3450		5.88	3590		5.88	3670	5.88		46.2992	89.2802	88.7842	85.5602	89.0322	91.0162	88.7346
5.89	3610		5.89	3590		5.89	3450		5.89	3590		5.89	3670	5.89		46.378	89.5282	89.0322	85.5602	89.0322	91.0162	88.8338
5.9	3620		5.9	3600		5.9	3460		5.9	3600		5.9	3680	5.9		46.4567	89.7762	89.2802	85.8082	89.2802	91.2642	89.0818
5.91	3630		5.91	3600		5.91	3470		5.91	3600		5.91	3680	5.91		46.5354	90.0242	89.2802	86.0562	89.2802	91.2642	89.181
5.92	3630		5.92	3610		5.92	3470		5.92	3610		5.92	3690	5.92		46.6142	90.0242	89.5282	86.0562	89.5282	91.5122	89.3298
5.93	3640		5.93	3610		5.93	3480		5.93	3620		5.93	3700	5.93		46.6929	90.2722	89.5282	86.3042	89.7762	91.7602	89.5282
5.94	3650		5.94	3620		5.94	3490		5.94	3620		5.94	3700	5.94		46.7717	90.5202	89.7762	86.5522	89.7762	91.7602	89.677
5.95	3650		5.95	3630		5.95	3490		5.95	3630		5.95	3710	5.95		46.8504	90.5202	90.0242	86.5522	90.0242	92.0082	89.8258
5.96	3660		5.96	3630		5.96	3500		5.96	3640		5.96	3720	5.96		46.9291	90.7682	90.0242	86.8002	90.2722	92.2562	90.0242
5.97	3660		5.97	3640		5.97	3510		5.97	3650		5.97	3730	5.97		47.0079	90.7682	90.2722	87.0482	90.5202	92.5042	90.2226
5.98	3670		5.98	3650		5.98	3510		5.98	3650		5.98	3730	5.98		47.0866	91.0162	90.5202	87.0482	90.5202	92.5042	90.3218
5.99	3680		5.99	3650		5.99	3520		5.99	3660		5.99	3740	5.99		47.1654	91.2642	90.5202	87.2962	90.7682	92.7522	90.5202
6	3690		6	3660		6	3530		6	3670		6	3750	6		47.2441	91.5122	90.7682	87.5442	91.0162	93.0002	90.7682
6.01	3690		6.01	3670		6.01	3530		6.01	3670		6.01	3750	6.01		47.3228	91.5122	91.0162	87.5442	91.0162	93.0002	90.8178
6.02	3700		6.02	3680		6.02	3540		6.02	3680		6.02	3760	6.02		47.4016	91.7602	91.2642	87.7922	91.2642	93.2482	91.0658
6.03	3710		6.03	3680		6.03	3550		6.03	3690		6.03	3770	6.03		47.4803	92.0082	91.2642	88.0402	91.5122	93.4962	91.2642
6.04	3720		6.04	3690		6.04	3560		6.04	3700		6.04	3780	6.04		47.5591	92.2562	91.5122	88.2882	91.7602	93.7442	91.5122
6.05	3720		6.05	3690		6.05	3560		6.05	3700		6.05	3780	6.05		47.6378	92.2562	91.5122	88.2882	91.7602	93.7442	91.5122
6.06	3730		6.06	3700		6.06	3570		6.06	3710		6.06	3790	6.06		47.7165	92.5042	91.7602	88.5362	92.0082	93.9922	91.7602
6.07	3740		6.07	3710		6.07	3580		6.07	3720		6.07	3800	6.07		47.7953	92.7522	92.0082	88.7842	92.2562	94.2402	92.0082
6.08	3740		6.08	3710		6.08	3580		6.08	3720		6.08	3810	6.08		47.874	92.7522	92.0082	88.7842	92.2562	94.4882	92.0578
6.09	3750		6.09	3720		6.09	3590		6.09	3730		6.09	3810	6.09		47.9528	93.0002	92.2562	89.0322	92.5042	94.4882	92.2562
6.1	3760		6.1	3730		6.1	3600		6.1	3740		6.1	3820	6.1		48.0315	93.2482	92.5042	89.2802	92.7522	94.7362	92.5042
6.11	3770		6.11	3730		6.11	3610		6.11	3740		6.11	3830	6.11		48.1102	93.4962	92.5042	89.5282	92.7522	94.9842	92.653
6.12	3770		6.12	3740		6.12	3610		6.12	3760		6.12	3840	6.12		48.189	93.4962	92.7522	89.5282	93.2482	95.2322	92.8514
6.13	3780		6.13	3750		6.13	3620		6.13	3760		6.13	3840	6.13		48.2677	93.7442	93.0002	89.7762	93.2482	95.2322	93.0002
6.14	3790		6.14	3760		6.14	3630		6.14	3770		6.14	3850	6.14		48.3465	93.9922	93.2482	90.0242	93.4962	95.4802	93.2482
6.15	3790		6.15	3760		6.15	3630		6.15	3780		6.15	3860	6.15		48.4252	93.9922	93.2482	90.0242	93.7442	95.7282	93.3474
6.16	3810		6.16	3770		6.16	3640		6.16	3780		6.16	3870	6.16		48.5039	94.4882	93.4962	90.2722	93.7442	95.9762	93.5954
6.17	3810		6.17	3780		6.17	3650		6.17	3790		6.17	3880	6.17		48.5827	94.4882	93.7442	90.5202	93.9922	96.2242	93.7938
6.18	3820		6.18	3790		6.18	3660		6.18	3800		6.18	3880	6.18		48.6614	94.7362	93.9922	90.7682	94.2402	96.2242	93.9922
6.19	3830		6.19	3790		6.19	3670		6.19	3810		6.19	3890	6.19		48.7402	94.9842	93.9922	91.0162	94.4882	96.4722	94.1906
6.2	3840		6.2	3800		6.2	3670		6.2	3820		6.2	3900	6.2		48.8189	95.2322	94.2402	91.0162	94.7362	96.7202	94.389
6.21	3840		6.21	3810		6.21	3680		6.21	3820		6.21	3900	6.21		48.8976	95.2322	94.4882	91.2642	94.7362	96.7202	94.4882
6.22	3850		6.22	3820		6.22	3690		6.22	3830		6.22	3920	6.22		48.9764	95.4802	94.7362	91.5122	94.9842	97.2162	94.7858
6.23	3860		6.23	3820		6.23	3700		6.23	3840		6.23	3920	6.23		49.0551	95.7282	94.7362	91.7602	95.2322	97.2162	94.9346
6.24	3870		6.24	3830		6.24	3710		6.24	3850		6.24	3930	6.24		49.1339	95.9762	94.9842	92.0082	95.4802	97.4642	95.1826
6.25	3870		6.25	3840		6.25	3710		6.25	3850		6.25	3940	6.25		49.2126	95.9762	95.2322	92.0082	95.4802	97.7122	95.2818
6.26	3880		6.26	3850		6.26	3720		6.26	3860		6.26	3950	6.26		49.2913	96.2242	95.4802	92.2562	95.7282	97.9602	95.5298
6.27	3890		6.27	3860		6.27	3730		6.27	3870		6.27	3960	6.27		49.3701	96.4722	95.7282	92.5042	95.9762	98.2082	95.7778
6.28	3900		6.28	3860		6.28	3740		6.28	3880		6.28	3960	6.28		49.4488	96.7202	95.7282	92.7522	96.2242	98.2082	95.9266
6.29	3910		6.29	3870		6.29	3750		6.29	3890		6.29	3970	6.29		49.5276	96.9682	95.9762	93.0002	96.4722	98.4562	96.1746
6.3	3920		6.3	3880		6.3	3750		6.3	3900		6.3	3980	6.3		49.6063	97.2162	96.2242	93.0002	96.7202	98.7042	96.373
6.31	3930		6.31	3880		6.31	3760		6.31	3900		6.31	3990	6.31		49.685	97.4642	96.2242	93.2482	96.7202	98.9522	96.5218
6.32	3930		6.32	3900		6.32	3770		6.32	3910		6.32	4000	6.32		49.7638	97.4642	96.7202	93.4962	96.9682	99.2002	96.7698
6.33	3940		6.33	3900		6.33	3780		6.33	3920		6.33	4010	6.33		49.8425	97.7122	96.7202	93.7442	97.2162	99.4482	96.9682
6.34	3950		6.34	3910		6.34	3790		6.34	3930		6.34	4020	6.34		49.9213	97.9602	96.9682	93.9922	97.4642	99.6962	97.2162
6.35	3960		6.35	3920		6.35	3790		6.35	3930		6.35	4020	6.35		50	98.2082	97.2162	93.9922	97.4642	99.6962	97.3154
6.36	3970		6.36	3930		6.36	3800		6.36	3940		6.36	4030	6.36		50.0787	98.4562	97.4642	94.2402	97.7122	99.9442	97.5634
6.37	3970		6.37	3940		6.37	3810		6.37	3950		6.37	4040	6.37		50.1575	98.4562	97.7122	94.4882	97.9602	100.192	97.7618
6.38	3990		6.38	3940		6.38	3820		6.38	3960		6.38	4050	6.38		50.2362	98.9522	97.7122	94.7362	98.2082	100.44	98.0098
6.39	3990		6.39	3950		6.39	3830		6.39	3970		6.39	4060	6.39		50.315	98.9522	97.9602	94.9842	98.4562	100.688	98.2082
6.4	4000		6.4	3960		6.4	3840		6.4	3980		6.4	4070	6.4		50.3937	99.2002	98.2082	95.2322	98.7042	100.936	98.4562
6.41	4010		6.41	3970		6.41	3850		6.41	3980		6.41	4070	6.41		50.4724	99.4482	98.4562	95.4802	98.7042	100.936	98.605
6.42	4020		6.42	3980		6.42	3860		6.42	4000		6.42	4090	6.42		50.5512	99.6962	98.7042	95.7282	99.2002	101.432	98.9522
6.43	4030		6.43	3990		6.43	3860		6.43	4000		6.43	4090	6.43		50.6299	99.9442	98.9522	95.7282	99.2002	101.432	99.0514
6.44	4040		6.44	4000		6.44	3870		6.44	4010		6.44	4100	6.44		50.7087	100.192	99.2002	95.9762	99.4482	101.68	99.2994
6.45	4050		6.45	4000		6.45	3880		6.45	4020		6.45	4110	6.45		50.7874	100.44	99.2002	96.2242	99.6962	101.928	99.4978
6.46	4060		6.46	4010		6.46	3890		6.46	4030		6.46	4120	6.46		50.8661	100.688	99.4482	96.4722	99.9442	102.176	99.7458
6.47	4060		6.47	4020		6.47	3900		6.47	4040		6.47	4130	6.47		50.9449	100.688	99.6962	96.7202	100.192	102.424	99.9442
6.48	4070		6.48	4030		6.48	3910		6.48	4050		6.48	4140	6.48		51.0236	100.936	99.9442	96.9682	100.44	102.672	100.192
6.49	4080		6.49	4040		6.49	3920		6.49	4060		6.49	4150	6.49		51.1024	101.184	100.192	97.2162	100.688	102.92	100.44
6.5	4090		6.5	4050		6.5	3920		6.5	4060		6.5	4160	6.5		51.1811	101.432	100.44	97.2162	100.688	103.168	100.589
6.51	4100		6.51	4060		6.51	3940		6.51	4070		6.51	4160	6.51		51.2598	101.68	100.688	97.7122	100.936	103.168	100.837
6.52	4110		6.52	4070		6.52	3940		6.52	4080		6.52	4170	6.52		51.3386	101.928	100.936	97.7122	101.184	103.416	101.035
6.53	4120		6.53	4080		6.53	3950		6.53	4090		6.53	4180	6.53		51.4173	102.176	101.184	97.9602	101.432	103.664	101.283
6.54	4130		6.54	4090		6.54	3960		6.54	4100		6.54	4190	6.54		51.4961	102.424	101.432	98.2082	101.68	103.912	101.531
6.55	4140		6.55	4100		6.55	3970		6.55	4110		6.55	4200	6.55		51.5748	102.672	101.68	98.4562	101.928	104.16	101.779
6.56	4150		6.56	4110		6.56	3980		6.56	4120		6.56	4210	6.56		51.6535	102.92	101.928	98.7042	102.176	104.408	102.027
6.57	4160		6.57	4120		6.57	3990		6.57	4130		6.57	4220	6.57		51.7323	103.168	102.176	98.9522	102.424	104.656	102.275
6.58	4170		6.58	4120		6.58	4000		6.58	4140		6.58	4230	6.58		51.811	103.416	102.176	99.2002	102.672	104.904	102.474
6.59	4180		6.59	4140		6.59	4010		6.59	4150		6.59	4240	6.59		51.8898	103.664	102.672	99.4482	102.92	105.152	102.771
6.6	4190		6.6	4150		6.6	4020		6.6	4160		6.6	4250	6.6		51.9685	103.912	102.92	99.6962	103.168	105.4	103.019
6.61	4200		6.61	4150		6.61	4030		6.61	4170		6.61	4250	6.61		52.0472	104.16	102.92	99.9442	103.416	105.4	103.168
6.62	4210		6.62	4170		6.62	4040		6.62	4180		6.62	4270	6.62		52.126	104.408	103.416	100.192	103.664	105.896	103.515
6.63	4220		6.63	4170		6.63	4050		6.63	4180		6.63	4280	6.63		52.2047	104.656	103.416	100.44	103.664	106.144	103.664
6.64	4230		6.64	4180		6.64	4060		6.64	4200		6.64	4290	6.64		52.2835	104.904	103.664	100.688	104.16	106.392	103.962
6.65	4240		6.65	4190		6.65	4070		6.65	4210		6.65	4300	6.65		52.3622	105.152	103.912	100.936	104.408	106.64	104.21
6.66	4250		6.66	4200		6.66	4080		6.66	4220		6.66	4300	6.66		52.4409	105.4	104.16	101.184	104.656	106.64	104.408
6.67	4260		6.67	4220		6.67	4090		6.67	4230		6.67	4320	6.67		52.5197	105.648	104.656	101.432	104.904	107.136	104.755
6.68	4270		6.68	4220		6.68	4100		6.68	4240		6.68	4330	6.68		52.5984	105.896	104.656	101.68	105.152	107.384	104.954
6.69	4280		6.69	4240		6.69	4110		6.69	4250		6.69	4330	6.69		52.6772	106.144	105.152	101.928	105.4	107.384	105.202
6.7	4290		6.7	4250		6.7	4120		6.7	4260		6.7	4350	6.7		52.7559	106.392	105.4	102.176	105.648	107.88	105.499
6.71	4300		6.71	4260		6.71	4130		6.71	4270		6.71	4350	6.71		52.8346	106.64	105.648	102.424	105.896	107.88	105.698
6.72	4310		6.72	4270		6.72	4140		6.72	4280		6.72	4370	6.72		52.9134	106.888	105.896	102.672	106.144	108.376	105.995
6.73	4320		6.73	4280		6.73	4150		6.73	4290		6.73	4370	6.73		52.9921	107.136	106.144	102.92	106.392	108.376	106.194
6.74	4330		6.74	4290		6.74	4160		6.74	4300		6.74	4380	6.74		53.0709	107.384	106.392	103.168	106.64	108.624	106.442
6.75	4340		6.75	4300		6.75	4170		6.75	4310		6.75	4390	6.75		53.1496	107.632	106.64	103.416	106.888	108.872	106.69
6.76	4360		6.76	4310		6.76	4180		6.76	4320		6.76	4400	6.76		53.2283	108.128	106.888	103.664	107.136	109.12	106.987
6.77	4360		6.77	4320		6.77	4190		6.77	4330		6.77	4420	6.77		53.3071	108.128	107.136	103.912	107.384	109.616	107.235
6.78	4380		6.78	4330		6.78	4200		6.78	4340		6.78	4430	6.78		53.3858	108.624	107.384	104.16	107.632	109.864	107.533
6.79	4390		6.79	4340		6.79	4210		6.79	4350		6.79	4440	6.79		53.4646	108.872	107.632	104.408	107.88	110.112	107.781
6.8	4400		6.8	4350		6.8	4220		6.8	4360		6.8	4450	6.8		53.5433	109.12	107.88	104.656	108.128	110.36	108.029
6.81	4410		6.81	4360		6.81	4230		6.81	4370		6.81	4460	6.81		53.622	109.368	108.128	104.904	108.376	110.608	108.277
6.82	4420		6.82	4380		6.82	4240		6.82	4390		6.82	4470	6.82		53.7008	109.616	108.624	105.152	108.872	110.856	108.624
6.83	4430		6.83	4380		6.83	4250		6.83	4390		6.83	4480	6.83		53.7795	109.864	108.624	105.4	108.872	111.104	108.773
6.84	4440		6.84	4400		6.84	4270		6.84	4410		6.84	4490	6.84		53.8583	110.112	109.12	105.896	109.368	111.352	109.17
6.85	4450		6.85	4410		6.85	4280		6.85	4420		6.85	4500	6.85		53.937	110.36	109.368	106.144	109.616	111.6	109.418
6.86	4470		6.86	4420		6.86	4290		6.86	4430		6.86	4510	6.86		54.0157	110.856	109.616	106.392	109.864	111.848	109.715
6.87	4480		6.87	4430		6.87	4300		6.87	4440		6.87	4520	6.87		54.0945	111.104	109.864	106.64	110.112	112.096	109.963
6.88	4490		6.88	4440		6.88	4310		6.88	4450		6.88	4530	6.88		54.1732	111.352	110.112	106.888	110.36	112.344	110.211
6.89	4500		6.89	4450		6.89	4320		6.89	4460		6.89	4540	6.89		54.252	111.6	110.36	107.136	110.608	112.592	110.459
6.9	4510		6.9	4460		6.9	4330		6.9	4470		6.9	4560	6.9		54.3307	111.848	110.608	107.384	110.856	113.088	110.757
6.91	4520		6.91	4470		6.91	4350		6.91	4480		6.91	4560	6.91		54.4094	112.096	110.856	107.88	111.104	113.088	111.005
6.92	4530		6.92	4490		6.92	4360		6.92	4490		6.92	4580	6.92		54.4882	112.344	111.352	108.128	111.352	113.584	111.352
6.93	4550		6.93	4500		6.93	4370		6.93	4500		6.93	4590	6.93		54.5669	112.84	111.6	108.376	111.6	113.832	111.65
6.94	4560		6.94	4510		6.94	4380		6.94	4520		6.94	4600	6.94		54.6457	113.088	111.848	108.624	112.096	114.08	111.947
6.95	4570		6.95	4520		6.95	4390		6.95	4530		6.95	4610	6.95		54.7244	113.336	112.096	108.872	112.344	114.328	112.195
6.96	4580		6.96	4530		6.96	4410		6.96	4540		6.96	4620	6.96		54.8031	113.584	112.344	109.368	112.592	114.576	112.493
6.97	4590		6.97	4550		6.97	4420		6.97	4550		6.97	4640	6.97		54.8819	113.832	112.84	109.616	112.84	115.072	112.84
6.98	4610		6.98	4560		6.98	4430		6.98	4560		6.98	4650	6.98		54.9606	114.328	113.088	109.864	113.088	115.32	113.138
6.99	4620		6.99	4570		6.99	4440		6.99	4570		6.99	4660	6.99		55.0394	114.576	113.336	110.112	113.336	115.568	113.386
7	4630		7	4580		7	4450		7	4590		7	4670	7		55.1181	114.824	113.584	110.36	113.832	115.816	113.683
7.01	4640		7.01	4590		7.01	4470		7.01	4600		7.01	4680	7.01		55.1969	115.072	113.832	110.856	114.08	116.064	113.981
7.02	4650		7.02	4610		7.02	4480		7.02	4610		7.02	4700	7.02		55.2756	115.32	114.328	111.104	114.328	116.56	114.328
7.03	4670		7.03	4620		7.03	4490		7.03	4620		7.03	4700	7.03		55.3543	115.816	114.576	111.352	114.576	116.56	114.576
7.04	4680		7.04	4630		7.04	4510		7.04	4630		7.04	4720	7.04		55.4331	116.064	114.824	111.848	114.824	117.056	114.923
7.05	4690		7.05	4640		7.05	4520		7.05	4640		7.05	4730	7.05		55.5118	116.312	115.072	112.096	115.072	117.304	115.171
7.06	4710		7.06	4650		7.06	4540		7.06	4660		7.06	4740	7.06		55.5906	116.808	115.32	112.592	115.568	117.552	115.568
7.07	4720		7.07	4670		7.07	4550		7.07	4670		7.07	4760	7.07		55.6693	117.056	115.816	112.84	115.816	118.048	115.915
7.08	4740		7.08	4680		7.08	4560		7.08	4680		7.08	4770	7.08		55.748	117.552	116.064	113.088	116.064	118.296	116.213
7.09	4750		7.09	4690		7.09	4570		7.09	4690		7.09	4780	7.09		55.8268	117.8	116.312	113.336	116.312	118.544	116.461
7.1	4760		7.1	4700		7.1	4590		7.1	4710		7.1	4790	7.1		55.9055	118.048	116.56	113.832	116.808	118.792	116.808
7.11	4770		7.11	4720		7.11	4600		7.11	4720		7.11	4800	7.11		55.9843	118.296	117.056	114.08	117.056	119.04	117.106
7.12	4790		7.12	4730		7.12	4620		7.12	4730		7.12	4820	7.12		56.063	118.792	117.304	114.576	117.304	119.536	117.503
7.13	4800		7.13	4740		7.13	4630		7.13	4740		7.13	4830	7.13		56.1417	119.04	117.552	114.824	117.552	119.784	117.751
7.14	4810		7.14	4760		7.14	4640		7.14	4760		7.14	4840	7.14		56.2205	119.288	118.048	115.072	118.048	120.032	118.098
7.15	4830		7.15	4770		7.15	4660		7.15	4770		7.15	4860	7.15		56.2992	119.784	118.296	115.568	118.296	120.528	118.495
7.16	4840		7.16	4780		7.16	4680		7.16	4780		7.16	4870	7.16		56.378	120.032	118.544	116.064	118.544	120.776	118.792
7.17	4850		7.17	4790		7.17	4690		7.17	4800		7.17	4880	7.17		56.4567	120.28	118.792	116.312	119.04	121.024	119.09
7.18	4870		7.18	4800		7.18	4700		7.18	4810		7.18	4900	7.18		56.5354	120.776	119.04	116.56	119.288	121.52	119.437
7.19	4880		7.19	4820		7.19	4720		7.19	4820		7.19	4910	7.19		56.6142	121.024	119.536	117.056	119.536	121.768	119.784
7.2	4900		7.2	4830		7.2	4730		7.2	4840		7.2	4920	7.2		56.6929	121.52	119.784	117.304	120.032	122.016	120.131
7.21	4910		7.21	4840		7.21	4750		7.21	4850		7.21	4930	7.21		56.7717	121.768	120.032	117.8	120.28	122.264	120.429
7.22	4920		7.22	4860		7.22	4760		7.22	4860		7.22	4950	7.22		56.8504	122.016	120.528	118.048	120.528	122.76	120.776
7.23	4940		7.23	4870		7.23	4770		7.23	4870		7.23	4960	7.23		56.9291	122.512	120.776	118.296	120.776	123.008	121.074
7.24	4950		7.24	4890		7.24	4790		7.24	4890		7.24	4970	7.24		57.0079	122.76	121.272	118.792	121.272	123.256	121.471
7.25	4960		7.25	4900		7.25	4800		7.25	4900		7.25	4990	7.25		57.0866	123.008	121.52	119.04	121.52	123.752	121.768
7.26	4980		7.26	4910		7.26	4820		7.26	4920		7.26	5000	7.26		57.1654	123.504	121.768	119.536	122.016	124	122.165
7.27	4990		7.27	4930		7.27	4830		7.27	4930		7.27	5020	7.27		57.2441	123.752	122.264	119.784	122.264	124.496	122.512
7.28	5010		7.28	4940		7.28	4850		7.28	4950		7.28	5030	7.28		57.3228	124.248	122.512	120.28	122.76	124.744	122.909
7.29	5020		7.29	4950		7.29	4860		7.29	4960		7.29	5040	7.29		57.4016	124.496	122.76	120.528	123.008	124.992	123.157
7.3	5040		7.3	4970		7.3	4880		7.3	4980		7.3	5060	7.3		57.4803	124.992	123.256	121.024	123.504	125.488	123.653
7.31	5050		7.31	4980		7.31	4900		7.31	4990		7.31	5070	7.31		57.5591	125.24	123.504	121.52	123.752	125.736	123.951
7.32	5070		7.32	5000		7.32	4910		7.32	5010		7.32	5090	7.32		57.6378	125.736	124	121.768	124.248	126.232	124.397
7.33	5080		7.33	5010		7.33	4920		7.33	5020		7.33	5100	7.33		57.7165	125.984	124.248	122.016	124.496	126.48	124.645
7.34	5100		7.34	5020		7.34	4940		7.34	5030		7.34	5120	7.34		57.7953	126.48	124.496	122.512	124.744	126.976	125.042
7.35	5110		7.35	5040		7.35	4950		7.35	5050		7.35	5130	7.35		57.874	126.728	124.992	122.76	125.24	127.224	125.389
7.36	5130		7.36	5050		7.36	4970		7.36	5060		7.36	5140	7.36		57.9528	127.224	125.24	123.256	125.488	127.472	125.736
7.37	5140		7.37	5060		7.37	4980		7.37	5080		7.37	5160	7.37		58.0315	127.472	125.488	123.504	125.984	127.968	126.083
7.38	5160		7.38	5080		7.38	5000		7.38	5090		7.38	5170	7.38		58.1102	127.968	125.984	124	126.232	128.216	126.48
7.39	5170		7.39	5090		7.39	5020		7.39	5110		7.39	5190	7.39		58.189	128.216	126.232	124.496	126.728	128.712	126.877
7.4	5190		7.4	5110		7.4	5030		7.4	5120		7.4	5200	7.4		58.2677	128.712	126.728	124.744	126.976	128.96	127.224
7.41	5210		7.41	5120		7.41	5050		7.41	5130		7.41	5210	7.41		58.3465	129.208	126.976	125.24	127.224	129.208	127.571
7.42	5220		7.42	5140		7.42	5070		7.42	5150		7.42	5230	7.42		58.4252	129.456	127.472	125.736	127.72	129.704	128.018
7.43	5240		7.43	5150		7.43	5080		7.43	5160		7.43	5250	7.43		58.5039	129.952	127.72	125.984	127.968	130.2	128.365
7.44	5250		7.44	5170		7.44	5100		7.44	5180		7.44	5260	7.44		58.5827	130.2	128.216	126.48	128.464	130.448	128.762
7.45	5270		7.45	5180		7.45	5110		7.45	5200		7.45	5280	7.45		58.6614	130.696	128.464	126.728	128.96	130.944	129.159
7.46	5290		7.46	5200		7.46	5130		7.46	5210		7.46	5290	7.46		58.7402	131.192	128.96	127.224	129.208	131.192	129.555
7.47	5300		7.47	5210		7.47	5140		7.47	5230		7.47	5310	7.47		58.8189	131.44	129.208	127.472	129.704	131.688	129.903
7.48	5320		7.48	5230		7.48	5160		7.48	5240		7.48	5330	7.48		58.8976	131.936	129.704	127.968	129.952	132.184	130.349
7.49	5330		7.49	5240		7.49	5180		7.49	5260		7.49	5340	7.49		58.9764	132.184	129.952	128.464	130.448	132.432	130.696
7.5	5350		7.5	5260		7.5	5190		7.5	5280		7.5	5360	7.5		59.0551	132.68	130.448	128.712	130.944	132.928	131.143
7.51	5370		7.51	5270		7.51	5210		7.51	5290		7.51	5370	7.51		59.1339	133.176	130.696	129.208	131.192	133.176	131.49
7.52	5380		7.52	5290		7.52	5230		7.52	5310		7.52	5390	7.52		59.2126	133.424	131.192	129.704	131.688	133.672	131.936
7.53	5400		7.53	5300		7.53	5240		7.53	5320		7.53	5400	7.53		59.2913	133.92	131.44	129.952	131.936	133.92	132.234
7.54	5420		7.54	5320		7.54	5260		7.54	5340		7.54	5420	7.54		59.3701	134.416	131.936	130.448	132.432	134.416	132.73
7.55	5430		7.55	5340		7.55	5280		7.55	5360		7.55	5430	7.55		59.4488	134.664	132.432	130.944	132.928	134.664	133.127
7.56	5460		7.56	5350		7.56	5300		7.56	5370		7.56	5450	7.56		59.5276	135.408	132.68	131.44	133.176	135.16	133.573
7.57	5470		7.57	5370		7.57	5310		7.57	5390		7.57	5470	7.57		59.6063	135.656	133.176	131.688	133.672	135.656	133.97
7.58	5490		7.58	5390		7.58	5330		7.58	5410		7.58	5480	7.58		59.685	136.152	133.672	132.184	134.168	135.904	134.416
7.59	5510		7.59	5400		7.59	5350		7.59	5420		7.59	5500	7.59		59.7638	136.648	133.92	132.68	134.416	136.4	134.813
7.6	5530		7.6	5420		7.6	5370		7.6	5440		7.6	5520	7.6		59.8425	137.144	134.416	133.176	134.912	136.896	135.309
7.61	5550		7.61	5430		7.61	5390		7.61	5450		7.61	5530	7.61		59.9213	137.64	134.664	133.672	135.16	137.144	135.656
7.62	5560		7.62	5460		7.62	5410		7.62	5480		7.62	5550	7.62		60	137.888	135.408	134.168	135.904	137.64	136.202
7.63	5580		7.63	5470		7.63	5420		7.63	5490		7.63	5560	7.63		60.0787	138.384	135.656	134.416	136.152	137.888	136.499
7.64	5600		7.64	5490		7.64	5440		7.64	5510		7.64	5580	7.64		60.1575	138.88	136.152	134.912	136.648	138.384	136.995
7.65	5620		7.65	5500		7.65	5460		7.65	5520		7.65	5600	7.65		60.2362	139.376	136.4	135.408	136.896	138.88	137.392
7.66	5640		7.66	5520		7.66	5480		7.66	5540		7.66	5610	7.66		60.315	139.872	136.896	135.904	137.392	139.128	137.839
7.67	5650		7.67	5540		7.67	5490		7.67	5560		7.67	5630	7.67		60.3937	140.12	137.392	136.152	137.888	139.624	138.235
7.68	5670		7.68	5560		7.68	5510		7.68	5580		7.68	5650	7.68		60.4724	140.616	137.888	136.648	138.384	140.12	138.731
7.69	5690		7.69	5570		7.69	5530		7.69	5590		7.69	5660	7.69		60.5512	141.112	138.136	137.144	138.632	140.368	139.079
7.7	5710		7.7	5590		7.7	5550		7.7	5610		7.7	5680	7.7		60.6299	141.608	138.632	137.64	139.128	140.864	139.575
7.71	5730		7.71	5610		7.71	5570		7.71	5630		7.71	5690	7.71		60.7087	142.104	139.128	138.136	139.624	141.112	140.021
7.72	5750		7.72	5630		7.72	5590		7.72	5650		7.72	5710	7.72		60.7874	142.6	139.624	138.632	140.12	141.608	140.517
7.73	5770		7.73	5640		7.73	5610		7.73	5660		7.73	5730	7.73		60.8661	143.096	139.872	139.128	140.368	142.104	140.914
7.74	5790		7.74	5660		7.74	5630		7.74	5680		7.74	5750	7.74		60.9449	143.592	140.368	139.624	140.864	142.6	141.41
7.75	5810		7.75	5680		7.75	5640		7.75	5700		7.75	5760	7.75		61.0236	144.088	140.864	139.872	141.36	142.848	141.807
7.76	5830		7.76	5700		7.76	5670		7.76	5720		7.76	5780	7.76		61.1024	144.584	141.36	140.616	141.856	143.344	142.352
7.77	5850		7.77	5720		7.77	5680		7.77	5740		7.77	5800	7.77		61.1811	145.08	141.856	140.864	142.352	143.84	142.799
7.78	5870		7.78	5730		7.78	5700		7.78	5760		7.78	5820	7.78		61.2598	145.576	142.104	141.36	142.848	144.336	143.245
7.79	5890		7.79	5750		7.79	5720		7.79	5780		7.79	5830	7.79		61.3386	146.072	142.6	141.856	143.344	144.584	143.691
7.8	5910		7.8	5770		7.8	5740		7.8	5800		7.8	5860	7.8		61.4173	146.568	143.096	142.352	143.84	145.328	144.237
7.81	5930		7.81	5790		7.81	5760		7.81	5810		7.81	5870	7.81		61.4961	147.064	143.592	142.848	144.088	145.576	144.634
[truncated: 144 more rows]

## Sheet: Stress-strain-compresion-long
Results for:	PLA		Results for:	PLA		Results for:	PLA		Results for:	PLA		Results for:	PLA		40.3225
[truncated: 1,003 more rows]

[truncated: 1 more sheets: Stress-strain average]
